# Supplementary material for: Whole genome sequencing analysis of multiple Salmonella serovars provides insights into phylogenetic relatedness, antimicrobial resistance, and virulence markers across humans, food animals and agriculture environmental sources
Source: BMC Genomics. 2018 Nov 6;19:801. doi: 10.1186/s12864-018-5137-4 (PMC6218967; doi:10.1186/s12864-018-5137-4)
Supplement: Supplementary file 2 — Table S1. Salmonella isolates that were sequenced and constructed for this research. Table S2. AMR, plasmid, and virulence genes. (XLSX 253 kb) [file 12864_2018_5137_MOESM2_ESM.xlsx]

## Sheet: TableS1
new name	Tree order	Thakur lab ID	sequence ID	Organism	serovar	serovar_antigen	Serotype Thakur lab info	Year	geographic location	Source	Isolation Sources	Pansusceptible	Thakur lab ID	AMP	AUG2	AXO	CHL	FIS	FOX	GEN	KAN	STR	SXT	TET	XNL	Accession no.	Code	Code2	h1	h2	o_antigen	serogroup	Code	Thakur lab ID	# contigs	Largest contig	Total length	N50	N75	L50	L75
S1696-Typhimurium	1	S1696	NCF3D7-15	Salmonella enterica	Typhimurium	Typhimurium	Typhimurium var5-	2014	NC	environment	soil	N/A	S1696	N/A	N/A	N/A	N/A	FIS	N/A	N/A	KAN	STR	N/A	N/A	N/A	SRR3199296/SRR3168994	SRR3199296	SRR3199296	i	1,2	1,4,[5],12	B	SRR3199296	S1696	101	681761	4925218	223068	91024	7	15
S1699-Typhimurium	2	S1699	NCF3D7-18	Salmonella enterica	Typhimurium	Typhimurium	Typhimurium var5-	2014	NC	environment	soil	N/A	S1699	N/A	N/A	N/A	N/A	FIS	N/A	N/A	KAN	STR	N/A	N/A	N/A	SRR3199300/SRR3168991	SRR3199300	SRR3199300	i	1,2	1,4,[5],12	B	SRR3199300	S1699	98	681741	4955929	214160	94424	7	16
S1701-Typhimurium	3	S1701	NCF3D7-20	Salmonella enterica	Typhimurium	Typhimurium	Typhimurium var5-	2014	NC	environment	soil	N/A	S1701	N/A	N/A	N/A	N/A	FIS	N/A	N/A	KAN	STR	N/A	N/A	N/A	SRR3199302/SRR3168989	SRR3199302	SRR3199302	i	1,2	1,4,[5],12	B	SRR3199302	S1701	96	605299	4955287	214174	91024	7	16
S1686-Typhimurium	4	S1686	NCF3D7-4	Salmonella enterica	Typhimurium	Typhimurium	Typhimurium var5-	2014	NC	environment	soil	N/A	S1686	N/A	N/A	N/A	N/A	FIS	N/A	N/A	KAN	STR	N/A	TET	N/A	SRR3199286/SRR3169005	SRR3199286	SRR3199286	i	1,2	1,4,[5],12	B	SRR3199286	S1686	85	681761	4953224	223067	91024	7	15
S1684-Typhimurium	5	S1684	NCF3D7-1	Salmonella enterica	Typhimurium	Typhimurium	Typhimurium var5-	2014	NC	environment	soil	N/A	S1684	N/A	N/A	N/A	N/A	FIS	N/A	N/A	KAN	STR	N/A	N/A	N/A	SRR3199284/SRR3169007	SRR3199284	SRR3199284	i	1,2	1,4,[5],12	B	SRR3199284	S1684	102	683805	4917455	225857	90913	6	15
S1705-Typhimurium	6	S1705	NCF3D14-4	Salmonella enterica	Typhimurium	Typhimurium	Typhimurium var5-	2014	NC	environment	soil	N/A	S1705	AMP	N/A	N/A	N/A	FIS	N/A	N/A	KAN	STR	N/A	N/A	N/A	SRR5280388	SRR5280388	SRR5280388	i	1,2	1,4,[5],12	B	SRR5280388	S1705	84	605394	4955069	214156	90952	7	17
S1715-Typhimurium	7	S1715	NCF3D14-14	Salmonella enterica	Typhimurium	Typhimurium	Typhimurium var5-	2014	NC	environment	soil	N/A	S1715	AMP	N/A	N/A	N/A	FIS	N/A	N/A	KAN	STR	N/A	N/A	N/A	Thakur lab	NCF3D14-14	NC-NCF3D14-14-M4710_S4	i	1,2	1,4,[5],12	B	NC-F3D14-14	S1715	84	605394	4955069	214156	90952	7	17
S1725-Typhimurium	8	S1725	NCF3D21-4	Salmonella enterica	Typhimurium	Typhimurium	Typhimurium var5-	2014	NC	environment	soil	N/A	S1725	N/A	N/A	N/A	N/A	FIS	N/A	N/A	KAN	STR	N/A	N/A	N/A	Thakur lab	NCF3D21-4	NC-NCF3D21-4-M4710_S6	i	1,2	1,4,[5],12	B	NC-F3D21-4	S1725	86	681761	4953396	223067	91969	7	15
S1694-Typhimurium	9	S1694	NCF3D7-13	Salmonella enterica	Typhimurium	Typhimurium	Typhimurium var5-	2014	NC	environment	soil	N/A	S1694	AMP	N/A	N/A	N/A	FIS	N/A	N/A	KAN	STR	N/A	N/A	N/A	SRR3199294/SRR3168996	SRR3199294	SRR3199294	i	1,2	1,4,[5],12	B	SRR3199294	S1694	85	681761	4953766	214093	91024	7	15
S1693-Typhimurium	10	S1693	NCF3D7-12	Salmonella enterica	Typhimurium	Typhimurium	Typhimurium var5-	2014	NC	environment	soil	N/A	S1693	AMP	N/A	N/A	N/A	FIS	N/A	N/A	KAN	STR	N/A	N/A	N/A	SRR3199293/SRR3168997	SRR3199293	SRR3199293	i	1,2	1,4,[5],12	B	SRR3199293	S1693	94	681761	4955351	214188	91024	7	15
S1695-Typhimurium	11	S1695	NCF3D7-14	Salmonella enterica	Typhimurium	Typhimurium	Typhimurium var5-	2014	NC	environment	soil	N/A	S1695	AMP	N/A	N/A	N/A	FIS	N/A	N/A	KAN	STR	N/A	N/A	N/A	SRR3199295/SRR3168995	SRR3199295	SRR3199295	i	1,2	1,4,[5],12	B	SRR3199295	S1695	115	607548	4938255	225810	87738	6	16
S1685-Typhimurium	12	S1685	NCF3D7-2	Salmonella enterica	Typhimurium	Typhimurium	Typhimurium var5-	2014	NC	environment	soil	N/A	S1685	N/A	N/A	N/A	N/A	FIS	N/A	N/A	KAN	STR	N/A	N/A	N/A	SRR3199285/SRR3169006	SRR3199285	SRR3199285	i	1,2	1,4,[5],12	B	SRR3199285	S1685	93	681761	4955063	222976	94101	7	15
S1700-Typhimurium	13	S1700	NCF3D7-19	Salmonella enterica	Typhimurium	Typhimurium	Typhimurium var5-	2014	NC	environment	soil	N/A	S1700	AMP	AUG2	N/A	N/A	FIS	N/A	N/A	KAN	STR	N/A	N/A	N/A	SRR3199301/SRR3168990	SRR3199301	SRR3199301	i	1,2	1,4,[5],12	B	SRR3199301	S1700	91	681761	4955060	214168	91024	7	15
S1687-Typhimurium	14	S1687	NCF3D7-5	Salmonella enterica	Typhimurium	Typhimurium	Typhimurium var5-	2014	NC	environment	soil	N/A	S1687	N/A	N/A	N/A	N/A	FIS	N/A	N/A	KAN	STR	N/A	TET	N/A	SRR3199287/SRR3169004	SRR3169004	SRR3169004	i	1,2	1,4,[5],12	B	SRR3169004	S1687	73	808946	4857836	214163	114608	6	14
S1691-Typhimurium	15	S1691	NCF3D7-10	Salmonella enterica	Typhimurium	Typhimurium	Typhimurium var5-	2014	NC	environment	soil	N/A	S1691	AMP	N/A	N/A	N/A	FIS	N/A	N/A	KAN	STR	N/A	N/A	N/A	SRR3199291/SRR3168999	SRR3168999	SRR3168999	i	1,2	1,4,[5],12	B	SRR3168999	S1691	111	605484	4925364	223068	87739	7	16
S1697-Typhimurium	16	S1697	NCF3D7-16	Salmonella enterica	Typhimurium	Typhimurium	Typhimurium var5-	2014	NC	environment	soil	N/A	S1697	AMP	N/A	N/A	N/A	FIS	N/A	N/A	KAN	STR	N/A	N/A	N/A	SRR3199297/SRR3168993	SRR3168993	SRR3168993	i	1,2	1,4,[5],12	B	SRR3168993	S1697	105	605484	4950587	223068	87739	7	16
S1736-Typhimurium	17	S1736	NCF3D0-L8	Salmonella enterica	Typhimurium	Typhimurium	Typhimurium var5-	2014	NC	environment	lagoon	N/A	S1736	AMP	N/A	N/A	N/A	FIS	N/A	N/A	KAN	STR	N/A	N/A	N/A	Thakur lab	NCF3D0-L8	NC-NCF3D0-L8-M4710_S2	i	1,2	1,4,[5],12	B	NC-F3D0-L8	S1736	84	472211	4955089	224949	95768	8	16
S1692-Typhimurium	18	S1692	NCF3D7-11	Salmonella enterica	Typhimurium	Typhimurium	Typhimurium var5-	2014	NC	environment	soil	N/A	S1692	AMP	N/A	N/A	N/A	FIS	N/A	N/A	KAN	STR	N/A	N/A	N/A	SRR3199292/SRR3168998	SRR3199292	SRR3199292	i	1,2	1,4,[5],12	B	SRR3199292	S1692	95	681761	4955205	222903	91024	7	16
HS71549-Typhimurium	19	HS71549	MB070115-0049	Salmonella enterica	Typhimurium	Typhimurium	Typhimurium	2015	NC	Human	Clinical fecal	N/A	HS71549	AMP	N/A	N/A	N/A	FIS	N/A	N/A	N/A	N/A	N/A	N/A	N/A	Thakur Lab	HS71549	MB070115-0049	i	1,2	1,4,[5],12	B	HS71549_S9	HS71549	91	472121	4953257	213840	91024	8	17
S1163-Typhimurium	20	S1163	S6	Salmonella enterica	Typhimurium	Typhimurium	Typhimurium DT104	2012	NC	Swine	Sow fecal	N/A	S1163	AMP	N/A	N/A	CHL	FIS	N/A	N/A	N/A	STR	N/A	TET	N/A	Thakur lab	S1163	S6	i	1,2	1,4,[5],12	B	NC-S1163_S3	S1163	88	528264	4933970	172402	96366	8	18
S1151-Typhimurium	21	S1151	18	Salmonella enterica	Typhimurium	Typhimurium	Typhimurium DT104	2012	NC	Swine	F2 Fecal	N/A	S1151	AMP	N/A	N/A	CHL	FIS	N/A	N/A	N/A	STR	N/A	TET	N/A	Thakur lab	S1151	18	i	1,2	1,4,[5],12	B	NC-S1151_S23	S1151	99	472121	4936143	188225	87770	9	20
S442-Typhimurium	22	S442	PE24	Salmonella enterica	Typhimurium	Typhimurium	Typhimurium DT104	2009	NC	Swine	Carcass swab	N/A	S442	AMP	N/A	N/A	CHL	FIS	N/A	N/A	N/A	STR	N/A	TET	N/A	Thakur lab	S442	PE24	i	1,2	1,4,[5],12	B	NC-S442_S8	S442	70	605658	4947827	204538	94107	7	17
HS51537-Typhimurium	23	HS51537	MB051915-0037	Salmonella enterica	Typhimurium	Typhimurium	Typhimurium	2015	NC	Human	Clinical fecal	N/A	HS51537	AMP	N/A	N/A	CHL	FIS	N/A	N/A	N/A	STR	N/A	N/A	N/A	Thakur Lab	HS51537	MB051915-0037	i	1,2	1,4,[5],12	B	HS51537_S13	HS51537	100	713772	5038133	184490	92899	8	17
HS5826-Typhimurium	24	HS5826	MB042815-0047	Salmonella enterica	Typhimurium	Typhimurium	Typhimurium	2015	NC	Human	Clinical fecal	N/A	HS5826	AMP	N/A	N/A	CHL	FIS	N/A	N/A	N/A	STR	N/A	N/A	N/A	SRR2913594	HS5826	MB042815-0047	i	1,2	1,4,[5],12	B	SRR2913594	HS5826	91	453549	4871779	214214	149909	8	15
S1349-Typhimurium	25	S1349	MLN17	Salmonella enterica	Typhimurium	Typhimurium	Typhimurium var5-	2012	NC	Swine	M.Lymphnode	N/A	S1349	N/A	N/A	N/A	N/A	FIS	N/A	N/A	N/A	STR	N/A	TET	N/A	Thakur lab	S1349	MLN17	i	1,2	1,4,[5],12	B	NC-S1349_S24	S1349	90	720196	5128202	167191	72751	10	21
S1347-Typhimurium	26	S1347	MLN17	Salmonella enterica	Typhimurium	Typhimurium	Typhimurium var5-	2012	NC	Swine	M.Lymphnode	N/A	S1347	N/A	N/A	N/A	N/A	FIS	N/A	N/A	N/A	STR	N/A	TET	N/A	Thakur lab	S1347	MLN17	i	1,2	1,4,[5],12	B	NC-S1347_S21	S1347	95	390802	5130060	172974	71764	10	23
S1791-I-4-5-12-i-	27	S1791	NCF6D0-A8	Salmonella enterica	I 4,[5],12:i:-	I 4,[5],12:i:-	4,12:i:-	2015	NC	environment	Soil	N/A	S1791	AMP	N/A	N/A	N/A	FIS	N/A	N/A	KAN	STR	N/A	TET	N/A	Thakur lab	NCF6D0-A8	NC-NCF6D0-A8_S6	i	-	4,[5],12	B	NC-F6D0-A8	S1791	89	907857	5085754	232430	99887	6	14
HS51628-Typhimurium	28	HS51628	MB052716-0028	Salmonella enterica	Typhimurium	Typhimurium	Typhimurium	2016	NC	Human	Clinical fecal	N/A	HS51628	AMP	N/A	N/A	CHL	FIS	N/A	N/A	N/A	N/A	N/A	TET	N/A	Thakur Lab	HS51628	MB052716-0028	i	1,2	1,4,[5],12	B	HS51628_S19	HS51628	67	707879	5023644	278506	129965	7	13
S1847-Typhimurium	29	S1847	G6 F0095	Salmonella enterica	Typhimurium	Typhimurium	Schwarzengrund	2015	TN	chicken	Chicken Fecal	N/A	S1847	N/A	N/A	N/A	N/A	FIS	N/A	N/A	N/A	STR	N/A	TET	N/A	Thakur lab	G6F0095	NC-F0095_S14	i	1,2	1,4,[5],12	B	NC-F0095_S14	S1847	74	476361	4951918	220884	130728	8	15
HS16119-Typhimurium	30	HS16119	MS-16MS00119	Salmonella enterica	Typhimurium	Typhimurium	Typhimurium	2016	NC	Human	Clinical fecal	N/A	HS16119	AMP	N/A	N/A	N/A	N/A	N/A	N/A	N/A	N/A	N/A	N/A	N/A	Thakur Lab	HS16119	MS-16MS00119	i	1,2	1,4,[5],12	B	HS16119_S1	HS16119	68	575512	4866816	271293	149899	6	13
HS91570-Typhimurium	31	HS91570	MB090915-0070	Salmonella enterica	Typhimurium	Typhimurium	Typhimurium	2015	NC	Human	Clinical fecal	Pansuscep	HS91570	N/A	N/A	N/A	N/A	N/A	N/A	N/A	N/A	N/A	N/A	N/A	N/A	Thakur Lab	HS91570	MB090915-0070	i	1,2	1,4,[5],12	B	HS91570_S24	HS91570	69	678028	4867910	225812	131305	6	12
HS5604-Typhimurium	32	HS5604	MB103114-0040	Salmonella enterica	Typhimurium	Typhimurium	Typhimurium	2014	NC	Human	Clinical fecal	Pansuscep	HS5604	N/A	N/A	N/A	N/A	N/A	N/A	N/A	N/A	N/A	N/A	N/A	N/A	Thakur Lab	HS5604	MB103114-0040	i	1,2	1,4,[5],12	B	HS5604_S8	HS5604	71	461721	4873376	214137	139252	8	15
S1810-I-4-5-12-i-	33	S1810	B6-F2L6	Salmonella enterica	I 4,[5],12:i:-	I 4,[5],12:i:-	4,5,12:i:-	2014	TN	environment	litter	N/A	S1810	N/A	N/A	N/A	N/A	FIS	N/A	GEN	N/A	STR	N/A	N/A	N/A	Thakur lab	B6-F2L6	NC-B6-F2L6_S4	i	-	4,[5],12	B	NC-B6-F2L6_S4	S1810	90	461720	5043362	176926	99187	9	18
S1816-I-4-5-12-i-	34	S1816	C5-F2S17	Salmonella enterica	I 4,[5],12:i:-	I 4,[5],12:i:-	4,5,12:i:-	2014	TN	environment	Soil	N/A	S1816	N/A	N/A	N/A	N/A	N/A	N/A	N/A	N/A	STR	N/A	N/A	N/A	Thakur lab	C5-F2S17	NC-C5-F2S17-M4710_S12	i	-	4,[5],12	B	NC-C5-F2S17-M4710_S12	S1816	80	585557	4921746	225819	131305	7	14
S1809-I-4-5-12-i-	35	S1809	B5-F2F11	Salmonella enterica	I 4,[5],12:i:-	I 4,[5],12:i:-	4,5,12:i:-	2014	TN	chicken	Chicken Fecal	N/A	S1809	N/A	N/A	N/A	N/A	N/A	N/A	N/A	N/A	STR	N/A	N/A	N/A	Thakur lab	B5-F2F11	NC-B5-F2F11_S2	i	-	4,[5],12	B	NC-B5-F2F11_S2	S1809	77	461720	4918451	223714	130706	8	15
S1808-I-4-5-12-i-	36	S1808	B4-F2F12	Salmonella enterica	I 4,[5],12:i:-	I 4,[5],12:i:-	4,5,12:i:-	2014	TN	chicken	Chicken Fecal	N/A	S1808	AMP	N/A	N/A	N/A	N/A	N/A	N/A	N/A	STR	N/A	N/A	N/A	Thakur lab	B4-F2F12	NC-B4-F2F12-M4710_S10	i	-	4,[5],12	B	NC-B4-F2F12-M4710_S10	S1808	68	585557	4921537	225819	139252	7	13
S1812-I-4-5-12-i-	37	S1812	B8-F2F3	Salmonella enterica	I 4,[5],12:i:-	I 4,[5],12:i:-	4,12:i:-	2014	TN	chicken	Chicken Fecal	N/A	S1812	N/A	N/A	N/A	N/A	N/A	N/A	GEN	N/A	STR	N/A	N/A	N/A	Thakur lab	B8-F2F3	NC-B8-F2F3_S1	i	-	4,[5],12	B	NC-B8-F2F3_S1	S1812	71	585557	4919306	225819	139252	7	13
S1807-I-4-5-12-i-	38	S1807	B3-F2F9	Salmonella enterica	I 4,[5],12:i:-	I 4,[5],12:i:-	4,5,12:i:-	2014	TN	chicken	Chicken Fecal	N/A	S1807	N/A	N/A	N/A	N/A	N/A	N/A	N/A	N/A	STR	N/A	N/A	N/A	Thakur lab	B3-F2F9	NC-B3-F2F9_S15	i	-	4,[5],12	B	NC-B3-F2F9_S15	S1807	68	585557	4920911	225819	139252	7	13
S1796-I-4-5-12-i-	39	S1796	A1-F2L2	Salmonella enterica	I 4,[5],12:i:-	I 4,[5],12:i:-	4,12:i:-	2014	TN	environment	Litter	N/A	S1796	N/A	N/A	N/A	N/A	N/A	N/A	N/A	N/A	STR	N/A	N/A	N/A	Thakur lab	A1-F2L2	NC-A1-F2L2_S3	i	-	4,[5],12	B	NC-A1-F2L2_S3	S1796	78	585557	4916680	225819	131305	7	14
HS61641-Typhimurium	40	HS61641	MB060816-0041	Salmonella enterica	Typhimurium	Typhimurium	Typhimurium	2016	NC	Human	Clinical fecal	Pansuscep	HS61641	N/A	N/A	N/A	N/A	N/A	N/A	N/A	N/A	N/A	N/A	N/A	N/A	Thakur Lab	HS61641	MB060816-0041	i	1,2	1,4,[5],12	B	HS61641_S20	HS61641	74	542901	4845437	216347	108412	7	15
HS61639-Typhimurium	41	HS61639	MB060116-0039	Salmonella enterica	Typhimurium	Typhimurium	Typhimurium	2016	NC	Human	Clinical fecal	N/A	HS61639	AMP	N/A	N/A	CHL	FIS	N/A	N/A	N/A	N/A	N/A	TET	N/A	Thakur Lab	HS61639	MB060116-0039	i	1,2	1,4,[5],12	B	HS61639_S17	HS61639	87	546015	4933001	192248	93875	8	17
HS61622-Typhimurium	42	HS61622	MB060616-0022	Salmonella enterica	Typhimurium	Typhimurium	Typhimurium	2016	NC	Human	Clinical fecal	N/A	HS61622	AMP	N/A	N/A	CHL	FIS	N/A	N/A	N/A	STR	N/A	TET	N/A	SRR4032951	HS61622	MB060616-0022	i	1,2	1,4,[5],12	B	SRR4032951	HS61622	65	542900	4930278	225812	108412	7	15
HS61616-Typhimurium	43	HS61616	MB060616-0016	Salmonella enterica	Typhimurium	Typhimurium	Typhimurium	2016	NC	Human	Clinical fecal	N/A	HS61616	N/A	N/A	N/A	N/A	FIS	N/A	N/A	N/A	N/A	N/A	N/A	N/A	Thakur Lab	HS61616	MB060616-0016	i	1,2	1,4,[5],12	B	HS61616_S11	HS61616	67	622434	4929058	216357	108412	7	15
HS61648-Typhimurium	44	HS61648	MB060716-0048	Salmonella enterica	Typhimurium	Typhimurium	Typhimurium	2016	NC	Human	Clinical fecal	N/A	HS61648	N/A	N/A	N/A	N/A	FIS	N/A	N/A	N/A	N/A	N/A	N/A	N/A	Thakur Lab	HS61648	MB060716-0048	i	1,2	1,4,[5],12	B	HS61648_S23	HS61648	75	545920	4928615	192319	91060	8	17
HS61619-Typhimurium	45	HS61619	MB062016-0019	Salmonella enterica	Typhimurium	Typhimurium	Typhimurium	2016	NC	Human	Clinical fecal	Pansuscep	HS61619	N/A	N/A	N/A	N/A	N/A	N/A	N/A	N/A	N/A	N/A	N/A	N/A	Thakur Lab	HS61619	MB062016-0019	i	1,2	1,4,[5],12	B	HS61619_S14	HS61619	59	622472	4803019	341640	130704	6	12
HS81528-Typhimurium	46	HS81528	MB082415-0028	Salmonella enterica	Typhimurium	Typhimurium	Typhimurium	2015	NC	Human	Clinical fecal	N/A	HS81528	N/A	N/A	N/A	N/A	N/A	N/A	N/A	N/A	N/A	N/A	TET	N/A	Thakur Lab	HS81528	MB082415-0028	i	1,2	1,4,[5],12	B	HS81528_S15	HS81528	57	461719	4777782	216515	139252	8	15
HS51616-Typhimurium	47	HS51616	MB052316-0016	Salmonella enterica	Typhimurium	Typhimurium	Typhimurium	2016	NC	Human	Clinical fecal	N/A	HS51616	N/A	N/A	N/A	N/A	FIS	N/A	N/A	N/A	N/A	N/A	N/A	N/A	Thakur Lab	HS51616	MB052316-0016	i	1,2	1,4,[5],12	B	HS51616_S16	HS51616	69	596038	4724805	252550	138451	8	14
S1839-Heidelberg	48	S1839	C2 I0309	Salmonella enterica	Heidelberg	Heidelberg	Schwarzengrund	2015	TN	environment	Fly trap	N/A	S1839	N/A	N/A	N/A	N/A	FIS	N/A	GEN	N/A	STR	N/A	N/A	N/A	Thakur lab	C2I0309	NC-I0309_S2	r	1,2	1,4,[5],12	B	NC-I0309_S2	S1839	51	1022731	4900696	444510	201877	4	9
HS195-Heidelberg	49	HS195	BCW_6282	Salmonella enterica	Heidelberg	Heidelberg	Muenchen	2009	NC	human	clinical fecal	Pansuscep	HS195	N/A	N/A	N/A	N/A	N/A	N/A	N/A	N/A	N/A	N/A	N/A	N/A	SRR1815272	SRR1815272	SRR1815272	r	1,2	1,4,[5],12	B	SRR1815272	HS195	111	556889	4990442	192028	100985	9	18
HS3777-Dublin	50	HS3777	MB010209-0068	Salmonella enterica	Blegdam|Dublin|Enteritidis|Gueuletapee|Hillingdon|Kiel|Moscow|Naestved|Nitra|Rostock|II 9,46:g,[m],[s],t:[e,n,x]	Blegdam|Dublin|Enteritidis|Gueuletapee|Hillingdon|Kiel|Moscow|Naestved|Nitra|Rostock|II 9,46:g,[m],[s],t:[e,n,x]	Rissen	2012	NC	Human	Clinical fecal	N/A	HS3777	N/A	N/A	N/A	N/A	N/A	N/A	N/A	N/A	N/A	N/A	TET	N/A	Thakur Lab	HS3777	MB010209-0068	g,m	-	1,9,12	D1	HS3777_S10	HS3777	42	689346	4701765	304635	171255	6	11
HS295-Muenchen	51	HS295	BCW_6285	Salmonella enterica	Muenchen|Virginia	Muenchen|Virginia	Muenchen	2009	NC	human	clinical fecal	N/A	HS295	AMP	AUG	AXO	N/A	N/A	FOX	N/A	N/A	N/A	N/A	TET	XNL	SRR1815275	SRR1815275	SRR1815275	d	1,2	6,8	C2-C3	SRR1815275	HS295	69	479925	4778988	323416	180989	6	11
HS743-Muenchen	52	HS743	BCW_6290	Salmonella enterica	Muenchen|Virginia	Muenchen|Virginia	Muenchen	2009	NC	human	clinical fecal	N/A	HS743	N/A	N/A	N/A	N/A	FIS	N/A	N/A	N/A	N/A	N/A	TET	N/A	SRR1815280	SRR1815280	SRR1815280	d	1,2	6,8	C2-C3	SRR1815280	HS743	69	479805	4687877	323548	185593	6	11
HS1004-Muenchen	53	HS1004	BCW_6295	Salmonella enterica	Muenchen|Virginia	Muenchen|Virginia	Muenchen	2010	NC	human	clinical fecal	N/A	HS1004	N/A	N/A	N/A	N/A	FIS	N/A	N/A	N/A	N/A	N/A	TET	N/A	SRR1815285	SRR1815285	SRR1815285	d	1,2	6,8	C2-C3	SRR1815285	HS1004	63	609486	4722406	406876	226060	5	9
HS296-Manhattan	54	HS296	BCW_6286	Salmonella enterica	Manhattan|Yovokome	Manhattan|Yovokome	Muenchen	2009	NC	human	clinical fecal	Pansuscep	HS296	N/A	N/A	N/A	N/A	N/A	N/A	N/A	N/A	N/A	N/A	N/A	N/A	SRR1815276	SRR1815276	SRR1815276	d	1,5	6,8	C2-C3	SRR1815276	HS296	141	378938	4861403	169181	99132	10	19
HS372-Muenchen	55	HS372	BCW_6288	Salmonella enterica	Muenchen|Virginia	Muenchen|Virginia	Muenchen	2009	NC	human	clinical fecal	Pansuscep	HS372	N/A	N/A	N/A	N/A	N/A	N/A	N/A	N/A	N/A	N/A	N/A	N/A	SRR1815278	SRR1815278	SRR1815278	d	1,2	6,8	C2-C3	SRR1815278	HS372	82	755193	5053147	328365	149781	6	12
HS741-Muenchen	56	HS741	BCW_6289	Salmonella enterica	Aesch|Bardo|Bazenheid|Bsilla|Djelfa|Fayed|Giza|Kallo|Kolda|Lamphun|Lindenburg|Litchfield|Muenchen|Newport|Pakistan|Skansen|Valdosta|Virginia|Wingrove|Yarm|Zerifin	Aesch|Bardo|Bazenheid|Bsilla|Djelfa|Fayed|Giza|Kallo|Kolda|Lamphun|Lindenburg|Litchfield|Muenchen|Newport|Pakistan|Skansen|Valdosta|Virginia|Wingrove|Yarm|Zerifin	Muenchen	2009	NC	human	clinical fecal	Pansuscep	HS741	N/A	N/A	N/A	N/A	N/A	N/A	N/A	N/A	N/A	N/A	N/A	N/A	SRR1815279	SRR1815279	SRR1815279	-	1,2	6,8	C2-C3	SRR1815279	HS741	164	443607	5024338	161665	89573	10	21
HS1366-Muenchen	57	HS1366	BCW_6299	Salmonella enterica	Muenchen|Virginia	Muenchen|Virginia	Muenchen	2010	NC	human	clinical fecal	N/A	HS1366	AMP	N/A	AXO	N/A	FIS	FOX	N/A	KAN	STR	N/A	TET	XNL	SRR1815289	SRR1815289	SRR1815289	d	1,2	6,8	C2-C3	SRR1815289	HS1366	109	386453	4631088	224927	126446	8	15
HS1165-Muenchen	58	HS1165	BCW_6296	Salmonella enterica	Muenchen|Virginia	Muenchen|Virginia	Muenchen	2010	NC	human	clinical fecal	Pansuscep	HS1165	N/A	N/A	N/A	N/A	N/A	N/A	N/A	N/A	N/A	N/A	N/A	N/A	SRR1815286	SRR1815286	SRR1815286	d	1,2	6,8	C2-C3	SRR1815286	HS1165	159	414356	5309771	226936	106644	9	18
HS297-Muenchen	59	HS297	BCW_6287	Salmonella enterica	Muenchen|Virginia	Muenchen|Virginia	Muenchen	2009	NC	human	clinical fecal	Pansuscep	HS297	N/A	N/A	N/A	N/A	N/A	N/A	N/A	N/A	N/A	N/A	N/A	N/A	SRR1815277	SRR1815277	SRR1815277	d	1,2	6,8	C2-C3	SRR1815277	HS297	170	451335	5325472	178641	89241	11	22
S533-Braenderup	60	S533	BCW_6304	Salmonella enterica	Braenderup	Braenderup	Braenderup	2009	NC	environment	lagoon	Pansuscep	S533	N/A	N/A	N/A	N/A	N/A	N/A	N/A	N/A	N/A	N/A	N/A	N/A	SRR1815294	SRR1815294	SRR1815294	e,h	e,n,z15	6,7,14	C1	SRR1815294	S533	84	697631	4699330	195694	114090	8	16
S1556-Uganda	61	S1556	NCF1D0-A6	Salmonella enterica	Stuivenberg|Uganda|II 3,10:l,z28:1,5	Stuivenberg|Uganda|II 3,10:l,z28:1,5	Uganda	2013	NC	environment	soil	N/A	S1556	AMP	AUG2	AXO	N/A	FIS	FOX	GEN	N/A	STR	N/A	TET	XNL	SRR3278465	SRR3278465	SRR3278465	l,z13	1,5	3,{10}{15}	E1	SRR3278465	S1556	72	662310	4921677	437635	268837	5	8
S1549-Uganda	62	S1549	NCF1D0-L9	Salmonella enterica	Stuivenberg|Uganda|II 3,10:l,z28:1,5	Stuivenberg|Uganda|II 3,10:l,z28:1,5	Uganda	2013	NC	environment	lagoon	Pansuscep	S1549	N/A	N/A	N/A	N/A	N/A	N/A	N/A	N/A	N/A	N/A	N/A	N/A	SRR3278453	SRR3278453	SRR3278453	l,z13	1,5	3,{10}{15}	E1	SRR3278453	S1549	77	678864	4703237	276358	168402	6	12
S1578-Uganda	63	S1578	NCF1D7-19	Salmonella enterica	Stuivenberg|Uganda|II 3,10:l,z28:1,5	Stuivenberg|Uganda|II 3,10:l,z28:1,5	Altona	2013	NC	environment	soil	Pansuscep	S1578	N/A	N/A	N/A	N/A	N/A	N/A	N/A	N/A	N/A	N/A	N/A	N/A	SRR3205878	SRR3205878	SRR3205878	l,z13	1,5	3,{10}{15}	E1	SRR3205878	S1578	74	715088	4904364	437656	179767	5	9
S1547-Uganda	64	S1547	NCF1D0-L7	Salmonella enterica	Stuivenberg|Uganda|II 3,10:l,z28:1,5	Stuivenberg|Uganda|II 3,10:l,z28:1,5	Uganda	2013	NC	environment	lagoon	Pansuscep	S1547	N/A	N/A	N/A	N/A	N/A	N/A	N/A	N/A	N/A	N/A	N/A	N/A	SRR3278451	SRR3278451	SRR3278451	l,z13	1,5	3,{10}{15}	E1	SRR3278451	S1547	67	715320	4702470	402784	268837	5	8
S1641-Anatum	65	S1641	IAF6D0-L1	Salmonella enterica	Anatum|Hayindogo	Anatum|Hayindogo	Anatum	2014	IA	environment	Pit	Pansuscep	S1641	N/A	N/A	N/A	N/A	N/A	N/A	N/A	N/A	N/A	N/A	N/A	N/A	SRR3205888	SRR3205888	SRR3205888	e,h	1,6	3,{10}{15}{15,34}	E1	SRR3205888	S1641	77	651220	4755528	289146	153357	6	12
S1426-Ouakam	66	S1426	MLN16	Salmonella enterica	Ouakam	Ouakam	Johannesburg	2012	NC	Swine	M.Lymphnode	Pansuscep	S1426	N/A	N/A	N/A	N/A	N/A	N/A	N/A	N/A	N/A	N/A	N/A	N/A	Thakur lab	S1426	MLN16	z29	-	9,46	D2	NC-S1426_S1	S1426	66	690381	4809980	357107	235585	5	9
HS1002-Derby	67	HS1002	BCW_6294	Salmonella enterica	Agona|Budapest|Derby	Agona|Budapest|Derby	Derby	2010	NC	human	clinical fecal	Pansuscep	HS1002	N/A	N/A	N/A	N/A	N/A	N/A	N/A	N/A	N/A	N/A	N/A	N/A	SRR1815284	SRR1815284	SRR1815284	f,g	-	1,4,[5],12	B	SRR1815284	HS1002	139	493606	4782781	274648	109991	7	14
HS75-Derby	68	HS75	BCW_6273	Salmonella enterica	Agona|Budapest|Derby	Agona|Budapest|Derby	Derby	2009	NC	human	clinical fecal	N/A	HS75	N/A	N/A	N/A	N/A	N/A	N/A	N/A	N/A	N/A	N/A	TET	N/A	SRR1815263	SRR1815263	SRR1815263	f,g	-	1,4,[5],12	B	SRR1815263	HS75	155	496238	4987286	215995	92849	8	16
HS289-Derby	69	HS289	BCW_6283	Salmonella enterica	Agona|Budapest|Derby	Agona|Budapest|Derby	Derby	2009	NC	human	clinical fecal	N/A	HS289	N/A	N/A	N/A	N/A	FIS	N/A	N/A	N/A	STR	N/A	TET	N/A	SRR1815273	SRR1815273	SRR1815273	f,g	-	1,4,[5],12	B	SRR1815273	HS289	108	496238	4909366	216011	93508	8	17
S1073-Derby	70	S1073	BCW_6241	Salmonella enterica	Agona|Budapest|Derby	Agona|Budapest|Derby	Derby	2010	NC	swine	M.Lymphnode	N/A	S1073	AMP	N/A	N/A	N/A	FIS	N/A	N/A	N/A	STR	N/A	TET	N/A	SRR1815232	SRR1815232	SRR1815232	f,g	-	1,4,[5],12	B	SRR1815232	S1073	87	493659	4813198	316714	128087	6	12
S1047-Derby	71	S1047	BCW_6240	Salmonella enterica	Agona|Budapest|Derby	Agona|Budapest|Derby	Derby	2010	NC	swine	M.Lymphnode	N/A	S1047	N/A	N/A	N/A	N/A	FIS	N/A	N/A	N/A	STR	N/A	TET	N/A	SRR1815231	SRR1815231	SRR1815231	f,g	-	1,4,[5],12	B	SRR1815231	S1047	131	456054	4822954	212615	81595	8	17
HS71540-Derby	72	HS71540	MB071715-0040	Salmonella enterica	Agona|Budapest|Derby	Agona|Budapest|Derby	Derby	2015	NC	Human	Clinical fecal	N/A	HS71540	N/A	N/A	N/A	N/A	FIS	N/A	N/A	N/A	STR	N/A	TET	N/A	Thakur Lab	HS71540	MB071715-0040	f,g	-	1,4,[5],12	B	HS71540_S6	HS71540	68	472985	4957632	280352	159432	7	13
S1698-Derby	73	S1698	NCF3D7-17	Salmonella enterica	Agona|Budapest|Derby	Agona|Budapest|Derby	Derby	2014	NC	environment	soil	N/A	S1698	AMP	AUG2	AXO	N/A	FIS	N/A	N/A	KAN	STR	N/A	TET	XNL	SRR3199299/SRR3168992	SRR3168992	SRR3168992	f,g	-	1,4,[5],12	B	SRR3168992	S1698	61	494198	4812052	397252	214112	6	10
HS832-Derby	74	HS832	BCW_6291	Salmonella enterica	Agona|Budapest|Derby	Agona|Budapest|Derby	Derby	2010	NC	human	clinical fecal	N/A	HS832	N/A	N/A	N/A	N/A	FIS	N/A	N/A	N/A	STR	N/A	TET	N/A	SRR1815281	SRR1815281	SRR1815281	f,g	-	1,4,[5],12	B	SRR1815281	HS832	88	493658	4810355	316714	127926	6	13
S428-Derby	75	S428	BCW_6227	Salmonella enterica	Agona|Budapest|Derby	Agona|Budapest|Derby	Derby	2009	NC	swine	Nursery Fecal	N/A	S428	N/A	N/A	N/A	N/A	FIS	N/A	N/A	N/A	STR	N/A	TET	N/A	SRR1815218	SRR1815218	SRR1815218	f,g	-	1,4,[5],12	B	SRR1815218	S428	122	496291	4917997	216010	105822	8	17
S433-Derby	76	S433	BCW_6301	Salmonella enterica	Agona|Budapest|Derby	Agona|Budapest|Derby	Derby	2009	NC	environment	floor swab	N/A	S433	N/A	N/A	N/A	N/A	FIS	N/A	N/A	N/A	STR	N/A	TET	N/A	SRR1815291	SRR1815291	SRR1815291	f,g	-	1,4,[5],12	B	SRR1815291	S433	113	493658	4918016	274649	109991	7	14
S504-Derby	77	S504	BCW_6303	Salmonella enterica	Agona|Budapest|Derby	Agona|Budapest|Derby	Derby	2009	NC	environment	floor swab	N/A	S504	N/A	N/A	N/A	N/A	FIS	N/A	N/A	N/A	STR	N/A	TET	N/A	SRR1815293	SRR1815293	SRR1815293	f,g	-	1,4,[5],12	B	SRR1815293	S504	148	455961	4919398	216010	73930	8	19
HS1171-Derby	78	HS1171	BCW_6298	Salmonella enterica	Agona|Budapest|Derby	Agona|Budapest|Derby	Derby	2010	NC	human	clinical fecal	Pansuscep	HS1171	N/A	N/A	N/A	N/A	N/A	N/A	N/A	N/A	N/A	N/A	N/A	N/A	SRR1815288	SRR1815288	SRR1815288	f,g	-	1,4,[5],12	B	SRR1815288	HS1171	131	553848	4842110	210822	88839	9	19
S1085-Derby	79	S1085	BCW_6242	Salmonella enterica	Agona|Budapest|Derby	Agona|Budapest|Derby	Derby	2010	NC	swine	Carcass	Pansuscep	S1085	N/A	N/A	N/A	N/A	N/A	N/A	N/A	N/A	N/A	N/A	N/A	N/A	SRR1815233	SRR1815233	SRR1815233	f,g	-	1,4,[5],12	B	SRR1815233	S1085	102	496178	4802045	215420	93496	9	18
S1086-Derby	80	S1086	BCW_6243	Salmonella enterica	Agona|Budapest|Derby	Agona|Budapest|Derby	Derby	2010	NC	swine	Carcass	Pansuscep	S1086	N/A	N/A	N/A	N/A	N/A	N/A	N/A	N/A	N/A	N/A	N/A	N/A	SRR1815234	SRR1815234	SRR1815234	f,g	-	1,4,[5],12	B	SRR1815234	S1086	131	450474	4804250	162184	83543	9	20
S302-Derby	81	S302	BCW_6222	Salmonella enterica	Agona|Budapest|Derby	Agona|Budapest|Derby	Derby	2009	NC	swine	carcass	N/A	S302	N/A	N/A	N/A	N/A	N/A	N/A	N/A	N/A	N/A	N/A	TET	N/A	SRR1815213	SRR1815213	SRR1815213	f,g	-	1,4,[5],12	B	SRR1815213	S302	116	315832	4900250	144019	60539	11	25
S314-Derby	82	S314	BCW_6223	Salmonella enterica	Agona|Budapest|Derby	Agona|Budapest|Derby	Derby	2009	NC	swine	piglet fecal	N/A	S314	N/A	N/A	N/A	N/A	N/A	N/A	N/A	N/A	N/A	N/A	TET	N/A	SRR1815214	SRR1815214	SRR1815214	f,g	-	1,4,[5],12	B	SRR1815214	S314	127	315832	4900991	110372	60539	12	27
HS91540-Derby	83	HS91540	MB090215-0040	Salmonella enterica	Agona|Budapest|Derby	Agona|Budapest|Derby	Derby	2015	NC	Human	Clinical fecal	N/A	HS91540	N/A	N/A	N/A	N/A	N/A	N/A	N/A	N/A	N/A	N/A	TET	N/A	Thakur Lab	HS91540	MB090215-0040	f,g	-	1,4,[5],12	B	HS91540_S18	HS91540	110	314313	4964824	115302	67541	13	26
S1775-Derby	84	S1775	NCF5D0-L4	Salmonella enterica	Agona|Budapest|Derby	Agona|Budapest|Derby	Derby	2015	NC	environment	Lagoon	N/A	S1775	N/A	N/A	N/A	N/A	N/A	N/A	N/A	N/A	STR	N/A	TET	N/A	Thakur lab	NCF5D0-L4	NC-NCF5D0-L4_S14	f,g	-	1,4,[5],12	B	NC-F5D0-L4	S1775	94	316310	4958163	138154	95453	12	23
S1768-Derby	85	S1768	NCF5D0-A4	Salmonella enterica	Agona|Budapest|Derby	Agona|Budapest|Derby	Derby	2015	NC	environment	Soil	N/A	S1768	AMP	N/A	N/A	N/A	N/A	N/A	N/A	N/A	STR	N/A	TET	N/A	Thakur lab	NCF5D0-A4	NC-NCF5D0-A4_S12	f,g	-	1,4,[5],12	B	NC-F5D0-A4	S1768	98	316310	4958734	138154	95453	12	23
HS5396-Derby	86	HS5396	MB082014-0075	Salmonella enterica	Agona|Budapest|Derby	Agona|Budapest|Derby	Derby	2014	NC	Human	Clinical fecal	Pansuscep	HS5396	N/A	N/A	N/A	N/A	N/A	N/A	N/A	N/A	N/A	N/A	N/A	N/A	Thakur Lab	HS5396	MB082014-0075	f,g,s	-	1,4,[5],12	B	HS5396_S5	HS5396	70	677183	4756345	232076	149520	6	13
HS920-Derby	87	HS920	BCW_6292	Salmonella enterica	Agona|Budapest|Derby	Agona|Budapest|Derby	Derby	2010	NC	human	clinical fecal	N/A	HS920	N/A	N/A	N/A	N/A	FIS	N/A	N/A	N/A	N/A	N/A	TET	N/A	SRR1815282	SRR1815282	SRR1815282	f,g,s	-	1,4,[5],12	B	SRR1815282	HS920	95	397985	4804252	183361	90989	9	19
S810-Rissen	88	S810	28	Salmonella enterica	Rissen|II 6,7:g,t:[e,n,x]:z42	Rissen|II 6,7:g,t:[e,n,x]:z42	Rissen	2010	NC	Swine	N 2 Fecal	N/A	S810	N/A	N/A	N/A	N/A	N/A	N/A	N/A	N/A	N/A	N/A	TET	N/A	Thakur lab	S810	28	f,g	-	6,7,14	C1	NC-S810_S3	S810	58	755471	4842773	323470	261539	5	9
S811-Rissen	89	S811	28	Salmonella enterica	Rissen|II 6,7:g,t:[e,n,x]:z42	Rissen|II 6,7:g,t:[e,n,x]:z42	Rissen	2010	NC	Swine	N 2 Fecal	N/A	S811	N/A	N/A	N/A	N/A	N/A	N/A	N/A	N/A	N/A	N/A	TET	N/A	Thakur lab	S811	28	f,g	-	6,7,14	C1	NC-S811_S6	S811	52	898879	4840560	322102	171148	4	9
S812-Rissen	90	S812	28	Salmonella enterica	Rissen|II 6,7:g,t:[e,n,x]:z42	Rissen|II 6,7:g,t:[e,n,x]:z42	Rissen	2010	NC	Swine	N 2 Fecal	N/A	S812	N/A	N/A	N/A	N/A	N/A	N/A	N/A	N/A	N/A	N/A	TET	N/A	Thakur lab	S812	28	f,g	-	6,7,14	C1	NC-S812_S9	S812	57	723814	4841460	323470	193471	5	9
S802-Rissen	91	S802	21	Salmonella enterica	Rissen|II 6,7:g,t:[e,n,x]:z42	Rissen|II 6,7:g,t:[e,n,x]:z42	Rissen	2010	NC	Swine	N 2 Fecal	N/A	S802	N/A	N/A	N/A	N/A	N/A	N/A	N/A	N/A	N/A	N/A	TET	N/A	Thakur lab	S802	21	f,g	-	6,7,14	C1	NC-S802_S19	S802	57	708868	4847921	324577	193570	6	10
S801-Rissen	92	S801	21	Salmonella enterica	Rissen|II 6,7:g,t:[e,n,x]:z42	Rissen|II 6,7:g,t:[e,n,x]:z42	Rissen	2010	NC	Swine	N 2 Fecal	N/A	S801	N/A	N/A	N/A	N/A	N/A	N/A	N/A	N/A	N/A	N/A	TET	N/A	Thakur lab	S801	21	f,g	-	6,7,14	C1	NC-S801_S17	S801	95	687782	4855145	278477	193471	7	12
S803-Rissen	93	S803	21	Salmonella enterica	Rissen|II 6,7:g,t:[e,n,x]:z42	Rissen|II 6,7:g,t:[e,n,x]:z42	Rissen	2010	NC	Swine	N 2 Fecal	N/A	S803	N/A	N/A	N/A	N/A	N/A	N/A	N/A	N/A	N/A	N/A	TET	N/A	Thakur lab	S803	21	f,g	-	6,7,14	C1	NC-S803_S21	S803	92	646148	4853675	261664	156992	6	12
S1734-Rissen	94	S1734	NCF3D0-L5	Salmonella enterica	Rissen|II 6,7:g,t:[e,n,x]:z42	Rissen|II 6,7:g,t:[e,n,x]:z42	Rissen	2014	NC	environment	lagoon	N/A	S1734	N/A	N/A	N/A	N/A	N/A	N/A	N/A	N/A	STR	N/A	TET	N/A	Thakur lab	NCF3D0-L5	NC-NCF3D0-L5_S9	f,g	-	6,7,14	C1	NC-F3D0-L5	S1734	59	755471	4847827	324744	193570	5	9
S1794-Rissen	95	S1794	NCF6D0-A19	Salmonella enterica	Rissen|II 6,7:g,t:[e,n,x]:z42	Rissen|II 6,7:g,t:[e,n,x]:z42	Rissen	2015	NC	environment	Soil	N/A	S1794	N/A	N/A	N/A	N/A	N/A	N/A	N/A	N/A	STR	N/A	TET	N/A	Thakur lab	NCF6D0-A19	NC-NCF6D0-A19_S8	f,g	-	6,7,14	C1	NC-F6D0-A19	S1794	58	710650	4847300	339495	180711	5	10
S1793-Rissen	96	S1793	NCF6D0-A18	Salmonella enterica	Rissen|II 6,7:g,t:[e,n,x]:z42	Rissen|II 6,7:g,t:[e,n,x]:z42	Rissen	2015	NC	environment	Soil	N/A	S1793	N/A	N/A	N/A	N/A	N/A	N/A	N/A	N/A	STR	N/A	TET	N/A	Thakur lab	NCF6D0-A18	NC-NCF6D0-A18-M4710_S16	f,g	-	6,7,14	C1	NC-F6D0-A18	S1793	54	755465	4844080	447801	156764	4	9
S1785-Rissen	97	S1785	NCF6D0-L8	Salmonella enterica	Rissen|II 6,7:g,t:[e,n,x]:z42	Rissen|II 6,7:g,t:[e,n,x]:z42	Rissen	2015	NC	environment	lagoon	N/A	S1785	AMP	N/A	N/A	CHL	FIS	N/A	N/A	N/A	STR	SXT	TET	N/A	Thakur lab	NCF6D0-L8	NC-NCF6D0-L8_S11_edited	f,g	-	6,7,14	C1	NC-F6D0-L8	S1785	98	636522	4858197	285624	148674	6	12
S1792-Rissen	98	S1792	NCF6D0-A13	Salmonella enterica	Rissen|II 6,7:g,t:[e,n,x]:z42	Rissen|II 6,7:g,t:[e,n,x]:z42	Rissen	2015	NC	environment	Soil	N/A	S1792	N/A	N/A	N/A	N/A	N/A	N/A	N/A	N/A	STR	N/A	TET	N/A	Thakur lab	NCF6D0-A13	NC-NCF6D0-A13-M4710_S14	f,g	-	6,7,14	C1	NC-F6D0-A13	S1792	57	710650	4847054	339495	180480	5	10
S1786-Rissen	99	S1786	NCF6D0-L9	Salmonella enterica	Rissen|II 6,7:g,t:[e,n,x]:z42	Rissen|II 6,7:g,t:[e,n,x]:z42	Rissen	2015	NC	environment	lagoon	N/A	S1786	N/A	N/A	N/A	N/A	N/A	N/A	N/A	N/A	STR	N/A	TET	N/A	Thakur lab	NCF6D0-L9	NC-NCF6D0-L9_S13	f,g	-	6,7,14	C1	NC-F6D0-L9	S1786	59	755465	4858299	339495	190238	5	9
S1789-Rissen	100	S1789	NCF6D0-A4	Salmonella enterica	Rissen|II 6,7:g,t:[e,n,x]:z42	Rissen|II 6,7:g,t:[e,n,x]:z42	Rissen	2015	NC	environment	soil	N/A	S1789	AMP	N/A	N/A	N/A	N/A	N/A	N/A	N/A	STR	N/A	TET	N/A	Thakur lab	NCF6D0-A4	NC-NCF6D0-A4-M4710_S8	f,g	-	6,7,14	C1	NC-F6D0-A4	S1789	56	755465	4847277	374537	180711	4	9
S1795-Rissen	101	S1795	NCF6D0-A20	Salmonella enterica	Rissen|II 6,7:g,t:[e,n,x]:z42	Rissen|II 6,7:g,t:[e,n,x]:z42	Rissen	2015	NC	environment	Soil	N/A	S1795	N/A	N/A	N/A	N/A	N/A	N/A	N/A	N/A	STR	N/A	TET	N/A	Thakur lab	NCF6D0-A20	NC-NCF6D0-A20_S10	f,g	-	6,7,14	C1	NC-F6D0-A20	S1795	56	755465	4846195	447801	157073	4	9
S1831-Kentucky	102	S1831	E4-F1L8	Salmonella enterica	Kentucky	Kentucky	Typhimurium	2014	TN	environment	Litter	N/A	S1831	N/A	N/A	N/A	N/A	N/A	N/A	N/A	N/A	STR	N/A	N/A	N/A	Thakur lab	E4-F1L8	NC-E4-F1L8_S16	i	z6	8,20	C2-C3	NC-E4-F1L8_S16	S1831	89	422092	5005383	217431	103215	9	17
PS134-Kentucky	103	PS134	PS134	Salmonella enterica	Kentucky	Kentucky	Typhimurium	2011	NC	Chicken	Chicken fecal	N/A	PS134	AMP	AUG2	AXO	N/A	N/A	FOX	N/A	N/A	STR	N/A	N/A	XNL	Thakur lab	PS134	PS134	i	z6	8,20	C2-C3	NC-PS134_S14	PS134	121	518256	5145028	214319	92397	8	19
PS091-Kentucky	104	PS091	PS091	Salmonella enterica	Kentucky	Kentucky	Typhimurium	2011	NC	Chicken	Chicken fecal	N/A	PS091	N/A	N/A	N/A	N/A	N/A	N/A	N/A	N/A	STR	N/A	N/A	N/A	Thakur lab	PS091	PS091	i	z6	8,20	C2-C3	NC-PS091_S11	PS091	118	455672	5065624	214630	76418	8	20
PS188-Kentucky	105	PS188	PS188	Salmonella enterica	Kentucky	Kentucky	Typhimurium	2011	NC	Chicken	Chicken fecal	N/A	PS188	AMP	AUG2	AXO	N/A	N/A	FOX	N/A	N/A	STR	N/A	N/A	XNL	Thakur lab	PS188	PS188	i	z6	8,20	C2-C3	NC-PS188_S20	PS188	134	408568	5158629	184276	83023	11	22
PS137-Kentucky	106	PS137	PS137	Salmonella enterica	Kentucky	Kentucky	Typhimurium	2011	NC	Chicken	Chicken fecal	N/A	PS137	N/A	N/A	N/A	N/A	N/A	N/A	N/A	N/A	STR	N/A	N/A	N/A	Thakur lab	PS137	PS137	i	z6	8,20	C2-C3	NC-PS137_S17	PS137	127	405997	5046654	126927	83023	11	23
S1432-Senftenberg	107	S1432	MLN19	Salmonella enterica	Senftenberg	Senftenberg	Typhimurium	2012	NC	Swine	M.Lymphnode	N/A	S1432	N/A	N/A	N/A	N/A	FIS	N/A	GEN	KAN	STR	N/A	TET	N/A	Thakur lab	S1432	MLN19	g,[s],t	-	1,3,19	E4	NC-S1432_S7	S1432	101	427397	5223993	207610	142699	9	16
S1433-Senftenberg	108	S1433	MLN19	Salmonella enterica	Senftenberg	Senftenberg	Typhimurium	2012	NC	Swine	M.Lymphnode	N/A	S1433	N/A	N/A	N/A	N/A	FIS	N/A	GEN	KAN	STR	N/A	TET	N/A	Thakur lab	S1433	MLN19	g,[s],t	-	1,3,19	E4	NC-S1433_S10	S1433	119	427397	5224051	200902	129640	9	17
S617-Senftenberg	109	S617	34	Salmonella enterica	Senftenberg	Senftenberg	Senftenberg	2009	NC	Swine	N1 Fecal	N/A	S617	N/A	N/A	N/A	N/A	N/A	N/A	N/A	N/A	N/A	N/A	TET	N/A	Thakur lab	S617	34	g,[s],t	-	1,3,19	E4	NC-S617_S11	S617	113	637972	4799360	271142	115827	6	13
S782-Senftenberg	110	S782	BCW_6307	Salmonella enterica	Senftenberg	Senftenberg	Johannesburg	2010	NC	environment	lagoon	N/A	S782	AMP	AUG	AXO	N/A	N/A	FOX	N/A	N/A	N/A	N/A	TET	XNL	SRR1815297	SRR1815297	SRR1815297	g,[s],t	-	1,3,19	E4	SRR1815297	S782	108	496371	4817997	225051	89370	8	17
S1429-Senftenberg	111	S1429	MLN17	Salmonella enterica	Senftenberg	Senftenberg	Senftenberg	2012	NC	Swine	M.Lymphnode	Pansuscep	S1429	N/A	N/A	N/A	N/A	N/A	N/A	N/A	N/A	N/A	N/A	N/A	N/A	Thakur lab	S1429	MLN17	g,[s],t	-	1,3,19	E4	NC-S1429_S4	S1429	63	709494	4814390	332620	207657	5	10
S1744-Senftenberg	112	S1744	NCF4D0-L8	Salmonella enterica	Senftenberg	Senftenberg	Senftenberg	2015	NC	Environment	Lagoon	N/A	S1744	N/A	N/A	N/A	N/A	FIS	N/A	N/A	N/A	STR	N/A	TET	N/A	Thakur lab	S1744	NCF4D0-L8	g,[s],t	-	1,3,19	E1	NC-S1744_S20	S1744	66	644906	4824747	332548	199947	5	10
S1763-Senftenberg	113	S1763	NCF4D7-19	Salmonella enterica	Senftenberg	Senftenberg	Senftenberg	2015	NC	Environment	Soil	N/A	S1763	N/A	N/A	N/A	N/A	FIS	N/A	N/A	N/A	STR	N/A	TET	N/A	Thakur lab	S1763	NCF4D7-19	g,[s],t	-	1,3,19	E1	NC-S1763_S5	S1763	78	634833	4822317	238472	150629	7	13
S1192-Senftenberg	114	S1192	MLN26	Salmonella enterica	Senftenberg	Senftenberg	Senftenberg	2012	NC	Swine	M.Lymphnode	N/A	S1192	N/A	N/A	N/A	N/A	N/A	N/A	N/A	N/A	N/A	N/A	TET	N/A	Thakur lab	S1192	MLN26	g,[s],t	-	1,3,19	E4	NC-S1192_S6	S1192	75	644906	4814462	277557	206789	6	11
S726-Senftenberg	115	S726	17	Salmonella enterica	Senftenberg	Senftenberg	Senftenberg	2010	NC	Swine	N1 Fecal	N/A	S726	N/A	N/A	N/A	N/A	FIS	N/A	N/A	N/A	N/A	N/A	TET	N/A	Thakur lab	S726	17	g,[s],t	-	1,3,19	E4	NC-S726_S14	S726	161	709540	4836302	268283	150933	6	12
S1550-Altona	116	S1550	NCF1D0-L10	Salmonella enterica	Altona	Altona	Altona	2013	NC	environment	lagoon	Pansuscep	S1550	N/A	N/A	N/A	N/A	N/A	N/A	N/A	N/A	N/A	N/A	N/A	N/A	SRR3278454	SRR3278454	SRR3278454	r	z6	8,20	C2-C3	SRR3278454	S1550	65	545535	4692164	308712	159290	6	11
S1565-Altona	117	S1565	NCF1D0-A15	Salmonella enterica	Altona	Altona	Altona	2013	NC	environment	soil	Pansuscep	S1565	N/A	N/A	N/A	N/A	N/A	N/A	N/A	N/A	N/A	N/A	N/A	N/A	SRR3278473	SRR3278473	SRR3278473	r	z6	8,20	C2-C3	SRR3278473	S1565	69	547685	4692773	321383	143967	6	11
S1545-Altona	118	S1545	NCF1D7-4	Salmonella enterica	Altona	Altona	Altona	2013	NC	environment	soil	Pansuscep	S1545	N/A	N/A	N/A	N/A	N/A	N/A	N/A	N/A	N/A	N/A	N/A	N/A	SRR3205880	SRR3205880	SRR3205880	r	z6	8,20	C2-C3	SRR3205880	S1545	60	875747	4691595	329178	164940	5	10
S1583-Altona	119	S1583	NCF1D14-14	Salmonella enterica	Altona	Altona	Altona	2013	NC	environment	soil	Pansuscep	S1583	N/A	N/A	N/A	N/A	N/A	N/A	N/A	N/A	N/A	N/A	N/A	N/A	SRR3205884	SRR3205884	SRR3205884	r	z6	8,20	C2-C3	SRR3205884	S1583	84	566460	4693330	248129	87628	7	17
S1585-Altona	120	S1585	NCF1D21-5	Salmonella enterica	Altona	Altona	Altona	2013	NC	environment	soil	Pansuscep	S1585	N/A	N/A	N/A	N/A	N/A	N/A	N/A	N/A	N/A	N/A	N/A	N/A	SRR3205886	SRR3205886	SRR3205886	r	z6	8,20	C2-C3	SRR3205886	S1585	89	522413	4693810	182780	91213	9	17
S1577-Altona	121	S1577	NCF1D7-17	Salmonella enterica	Altona	Altona	Uganda	2013	NC	environment	soil	N/A	S1577	AMP	AUG2	AXO	N/A	FIS	FOX	GEN	N/A	STR	N/A	TET	XNL	SRR3205877	SRR3205877	SRR3205877	r	z6	8,20	C2-C3	SRR3205877	S1577	62	875496	4692908	395953	182956	5	9
S1586-Altona	122	S1586	NCF1D21-20	Salmonella enterica	Altona	Altona	Altona	2013	NC	environment	soil	Pansuscep	S1586	N/A	N/A	N/A	N/A	N/A	N/A	N/A	N/A	N/A	N/A	N/A	N/A	SRR3205887	SRR3205887	SRR3205887	r	z6	8,20	C2-C3	SRR3205887	S1586	74	440814	4691981	164525	92874	9	19
S1553-Altona	123	S1553	NCF1D0-A3	Salmonella enterica	Altona	Altona	Altona	2013	NC	environment	soil	N/A	S1553	AMP	N/A	N/A	N/A	N/A	FOX	N/A	N/A	N/A	N/A	N/A	N/A	SRR3278457	SRR3278457	SRR3278457	r	z6	8,20	C2-C3	SRR3278457	S1553	61	875747	4691185	282455	182659	5	10
S1552-Altona	124	S1552	NCF1D0-A2	Salmonella enterica	Altona	Altona	Altona	2013	NC	environment	soil	Pansuscep	S1552	N/A	N/A	N/A	N/A	N/A	N/A	N/A	N/A	N/A	N/A	N/A	N/A	SRR3278456	SRR3278456	SRR3278456	r	z6	8,20	C2-C3	SRR3278456	S1552	58	547606	4692336	410084	241091	5	9
S1571-Altona	125	S1571	NCF1D7-5	Salmonella enterica	Altona	Altona	Muenster	2013	NC	environment	soil	N/A	S1571	N/A	N/A	N/A	N/A	FIS	N/A	GEN	KAN	STR	N/A	TET	N/A	SRR3205871	SRR3205871	SRR3205871	r	z6	8,20	C2-C3	SRR3205871	S1571	63	875867	4692100	262388	163628	5	11
S1567-Altona	126	S1567	NCF1D0-A17	Salmonella enterica	Altona	Altona	Altona	2013	NC	environment	soil	Pansuscep	S1567	N/A	N/A	N/A	N/A	N/A	N/A	N/A	N/A	N/A	N/A	N/A	N/A	SRR3205867	SRR3205867	SRR3205867	r	z6	8,20	C2-C3	SRR3205867	S1567	72	594483	4689750	185836	110286	7	15
S957-Mbandaka	127	S957	BCW_6309	Salmonella enterica	Mbandaka	Mbandaka	Mbandaka	2010	NC	environment	lagoon	N/A	S957	N/A	N/A	N/A	N/A	N/A	N/A	N/A	N/A	STR	N/A	TET	N/A	SRR1815299	SRR1815299	SRR1815299	z10	e,n,z15	6,7,14	C1	SRR1815299	S957	82	479133	4935288	218034	137918	9	17
PS052-Mbandaka	128	PS052	PS052	Salmonella enterica	Mbandaka	Mbandaka	Typhimurium	2011	NC	Chicken	Chicken fecal	N/A	PS052	N/A	N/A	N/A	N/A	N/A	N/A	N/A	N/A	STR	N/A	N/A	N/A	Thakur lab	PS052	PS052	z10	e,n,z15	6,7,14	C1	NC-PS052_S8	PS052	77	735891	4742149	279043	152336	5	11
PS007-Mbandaka	129	PS007	PS007	Salmonella enterica	Mbandaka	Mbandaka	Typhimurium	2011	NC	Chicken	Chicken fecal	Pansuscep	PS007	N/A	N/A	N/A	N/A	N/A	N/A	N/A	N/A	N/A	N/A	N/A	N/A	Thakur lab	PS007	PS007	z10	e,n,z15	6,7,14	C1	NC-PS007_S19	PS007	89	628549	4742383	229757	152336	7	13
PS016-Mbandaka	130	PS016	PS016	Salmonella enterica	Mbandaka	Mbandaka	Typhimurium	2011	NC	Chicken	Chicken fecal	Pansuscep	PS016	N/A	N/A	N/A	N/A	N/A	N/A	N/A	N/A	N/A	N/A	N/A	N/A	Thakur lab	PS016	PS016	z10	e,n,z15	6,7,14	C1	NC-PS016_S22	PS016	75	642311	4739854	255174	148400	6	12
S1573-Mbandaka	131	S1573	NCF1D7-7	Salmonella enterica	Mbandaka	Mbandaka	Worthington	2013	NC	environment	soil	N/A	S1573	N/A	N/A	N/A	N/A	FIS	N/A	GEN	KAN	STR	N/A	TET	N/A	SRR3205873	SRR3205873	SRR3205873	z10	e,n,z15	6,7,14	C1	SRR3205873	S1573	81	689895	4859692	235381	152160	7	14
S1569-Mbandaka	132	S1569	NCF1D0-A19	Salmonella enterica	Mbandaka	Mbandaka	Mbandaka	2013	NC	environment	soil	N/A	S1569	N/A	N/A	N/A	N/A	FIS	N/A	N/A	N/A	N/A	SXT	N/A	N/A	SRR3205869	SRR3205869	SRR3205869	z10	e,n,z15	6,7,14	C1	SRR3205869	S1569	95	688151	4858938	184185	121842	7	15
S1541-Mbandaka	133	S1541	NCF1D0-L2	Salmonella enterica	Mbandaka	Mbandaka	Mbandaka	2013	NC	environment	lagoon	N/A	S1541	N/A	N/A	N/A	N/A	FIS	N/A	N/A	N/A	N/A	SXT	N/A	N/A	SRR3278367	SRR3278367	SRR3278367	z10	e,n,z15	6,7,14	C1	SRR3278367	S1541	112	749313	4897875	246230	151556	5	12
S484-Mbandaka	134	S484	BCW_6302	Salmonella enterica	Mbandaka	Mbandaka	Mbandaka	2009	NC	environment	lagoon	Pansuscep	S484	N/A	N/A	N/A	N/A	N/A	N/A	N/A	N/A	N/A	N/A	N/A	N/A	SRR1815292	SRR1815292	SRR1815292	z10	e,n,z15	6,7,14	C1	SRR1815292	S484	85	581403	4830818	210003	137920	8	15
S1435-Mbandaka	135	S1435	MLN20	Salmonella enterica	Mbandaka	Mbandaka	Typhimurium	2012	NC	Swine	M.Lymphnode	N/A	S1435	N/A	N/A	N/A	N/A	FIS	N/A	N/A	N/A	N/A	SXT	TET	N/A	Thakur lab	S1435	MLN20	z10	e,n,z15	6,7,14	C1	NC-S1435_S13	S1435	77	869562	4957794	246608	160426	5	11
S1437-Mbandaka	136	S1437	MLN24	Salmonella enterica	Mbandaka	Mbandaka	Typhimurium	2012	NC	Swine	M.Lymphnode	N/A	S1437	N/A	N/A	N/A	N/A	FIS	N/A	N/A	N/A	N/A	SXT	TET	N/A	Thakur lab	S1437	MLN24	z10	e,n,z15	6,7,14	C1	NC-S1437_S16	S1437	75	869299	4861115	246608	152335	5	11
HS1001-Mbandaka	137	HS1001	BCW_6293	Salmonella enterica	Mbandaka	Mbandaka	Derby	2010	NC	human	clinical fecal	Pansuscep	HS1001	N/A	N/A	N/A	N/A	N/A	N/A	N/A	N/A	N/A	N/A	N/A	N/A	SRR1815283	SRR1815283	SRR1815283	z10	e,n,z15	6,7,14	C1	SRR1815283	HS1001	99	581296	4857399	228033	120719	7	16
S1439-Mbandaka	138	S1439	MLN24	Salmonella enterica	Mbandaka	Mbandaka	Typhimurium	2012	NC	Swine	M.Lymphnode	N/A	S1439	N/A	N/A	N/A	N/A	FIS	N/A	N/A	N/A	N/A	SXT	TET	N/A	Thakur lab	S1439	MLN24	z10	e,n,z15	6,7,14	C1	NC-S1439_S18	S1439	79	869562	4866302	246608	160426	4	10
PS019-Senftenberg	139	PS019	PS019	Salmonella enterica	Senftenberg	Senftenberg	Typhimurium	2011	NC	Chicken	Chicken fecal	N/A	PS019	N/A	N/A	N/A	N/A	N/A	N/A	N/A	N/A	N/A	N/A	TET	N/A	Thakur lab	PS019	PS019	g,[s],t	-	1,3,19	E4	NC-PS019_S2	PS019	65	526556	4904857	236404	169476	7	13
PS004-Senftenberg	140	PS004	PS004	Salmonella enterica	Senftenberg	Senftenberg	Typhimurium	2011	NC	Chicken	Chicken fecal	N/A	PS004	N/A	N/A	N/A	N/A	N/A	N/A	N/A	N/A	N/A	N/A	TET	N/A	Thakur lab	PS004	PS004	g,[s],t	-	1,3,19	E4	NC-PS004_S16	PS004	73	698306	4906020	265899	169250	6	12
PS037-Senftenberg	141	PS037	PS037	Salmonella enterica	Senftenberg	Senftenberg	Typhimurium	2011	NC	Chicken	Chicken fecal	N/A	PS037	N/A	N/A	N/A	N/A	N/A	N/A	N/A	N/A	N/A	N/A	TET	N/A	Thakur lab	PS037	PS037	g,[s],t	-	1,3,19	E4	NC-PS037_S5	PS037	69	526556	4906812	227500	162644	7	14
S1679-Worthington	142	S1679	NCF3D0-A4	Salmonella enterica	Worthington	Worthington	Worthington	2014	NC	environment	soil	N/A	S1679	N/A	N/A	N/A	N/A	N/A	N/A	N/A	N/A	STR	N/A	TET	N/A	SRR3199279/SRR3169011	SRR3169011	SRR3169011	z	l,w	1,13,23	G	SRR3169011	S1679	77	540729	4889808	245631	215919	8	13
S1682-Worthington	143	S1682	NCF3D0-A12	Salmonella enterica	Worthington	Worthington	Worthington	2014	NC	environment	soil	N/A	S1682	N/A	N/A	N/A	N/A	N/A	N/A	N/A	N/A	STR	N/A	TET	N/A	SRR3199282/SRR3344980	SRR3199282	SRR3199282	z	l,w	1,13,23	G	SRR3199282	S1682	108	540909	4964509	229477	104781	8	15
S1680-Worthington	144	S1680	NCF3D0-A5	Salmonella enterica	Worthington	Worthington	Worthington	2014	NC	environment	soil	N/A	S1680	N/A	N/A	N/A	N/A	N/A	N/A	N/A	N/A	STR	N/A	TET	N/A	SRR3199280/SRR3169010	SRR3169010	SRR3169010	z	l,w	1,13,23	G	SRR3169010	S1680	89	780035	4893631	328874	245631	6	10
S1681-Worthington	145	S1681	NCF3D0-A8	Salmonella enterica	Worthington	Worthington	Worthington	2014	NC	environment	soil	N/A	S1681	N/A	N/A	N/A	N/A	N/A	N/A	N/A	N/A	STR	N/A	TET	N/A	SRR3199281/SRR3169009	SRR3169009	SRR3169009	z	l,w	1,13,23	G	SRR3169009	S1681	92	780034	4891941	341869	222782	6	10
S1683-Worthington	146	S1683	NCF3D0-A13	Salmonella enterica	Bruck|Carno|Clerkenwell|Kuru|Preston|Uhlenhorst|Worthington|II 17:z:l,w:z42	Bruck|Carno|Clerkenwell|Kuru|Preston|Uhlenhorst|Worthington|II 17:z:l,w:z42	Worthington	2014	NC	environment	soil	N/A	S1683	N/A	N/A	N/A	N/A	N/A	N/A	N/A	N/A	STR	N/A	TET	N/A	SRR3199283/SRR3169008	SRR3169008	SRR3169008	z	l,w	17	-	SRR3169008	S1683	65	780097	4879302	251993	166074	6	12
S1562-Worthington	147	S1562	NCF1D0-A12	Salmonella enterica	Worthington	Worthington	Worthington	2013	NC	environment	soil	N/A	S1562	N/A	N/A	N/A	N/A	FIS	N/A	GEN	KAN	STR	N/A	TET	N/A	SRR3278469	SRR3278469	SRR3278469	z	l,w	1,13,23	G	SRR3278469	S1562	146	540764	4921781	151698	73716	9	21
S1543-Worthington	148	S1543	NCF1D0-L4	Salmonella enterica	Worthington	Worthington	Worthington	2013	NC	environment	lagoon	N/A	S1543	N/A	N/A	N/A	N/A	FIS	N/A	GEN	KAN	STR	N/A	TET	N/A	SRR3278448	SRR3278448	SRR3278448	z	l,w	1,13,23	G	SRR3278448	S1543	121	647437	4890245	245631	89176	6	14
S1574-Worthington	149	S1574	NCF1D7-9	Salmonella enterica	Worthington	Worthington	Muenster	2013	NC	environment	soil	N/A	S1574	N/A	N/A	N/A	N/A	FIS	N/A	GEN	KAN	STR	N/A	TET	N/A	SRR3205874	SRR3205874	SRR3205874	z	l,w	1,13,23	G	SRR3205874	S1574	81	792534	4915303	507946	146455	4	10
S1554-Worthington	150	S1554	NCF1D0-A4	Salmonella enterica	Worthington	Worthington	Worthington	2013	NC	environment	soil	N/A	S1554	N/A	N/A	N/A	N/A	FIS	N/A	GEN	KAN	STR	N/A	TET	N/A	SRR3278463	SRR3278463	SRR3278463	z	l,w	1,13,23	G	SRR3278463	S1554	91	647437	4916146	252051	113023	6	13
S1555-Worthington	151	S1555	NCF1D0-A5	Salmonella enterica	Worthington	Worthington	Worthington	2013	NC	environment	soil	N/A	S1555	N/A	N/A	N/A	N/A	FIS	N/A	GEN	KAN	STR	N/A	TET	N/A	SRR3278464	SRR3278464	SRR3278464	z	l,w	1,13,23	G	SRR3278464	S1555	92	792636	4917681	507946	161830	4	10
S1570-Worthington	152	S1570	NCF1D0-A20	Salmonella enterica	Worthington	Worthington	Worthington	2013	NC	environment	soil	N/A	S1570	N/A	N/A	N/A	N/A	FIS	N/A	GEN	KAN	STR	N/A	TET	N/A	SRR3205870	SRR3205870	SRR3205870	z	l,w	1,13,23	G	SRR3205870	S1570	139	540749	4921803	148080	87621	9	20
S658-Johannesburg	153	S658	BCW_6306	Salmonella enterica	Johannesburg	Johannesburg	Derby	2009	NC	environment	lagoon	N/A	S658	N/A	N/A	N/A	N/A	N/A	N/A	N/A	N/A	N/A	N/A	TET	N/A	SRR1815296	SRR1815296	SRR1815296	b	e,n,x	1,40	R	SRR1815296	S658	127	406171	4719045	177760	93708	9	17
S1721-Johannesburg	154	S1721	NCF3D14-20	Salmonella enterica	Johannesburg	Johannesburg	Johannesburg	2014	NC	environment	soil	N/A	S1721	AMP	N/A	N/A	N/A	FIS	N/A	N/A	KAN	STR	N/A	N/A	N/A	Thakur lab	NCF3D14-20	NC-NCF3D14-20_S7	b	e,n,x	1,40	R	NC-F3D14-20	S1721	42	657406	4620933	507954	310521	4	7
S1688-Johannesburg	155	S1688	NCF3D7-6	Salmonella enterica	Johannesburg	Johannesburg	Johannesburg	2014	NC	environment	soil	N/A	S1688	N/A	AUG2	AXO	N/A	FIS	FOX	N/A	KAN	STR	N/A	TET	XNL	SRR3199288/SRR3169003	SRR3169003	SRR3169003	b	e,n,x	1,40	R	SRR3169003	S1688	52	534231	4723124	385763	221349	5	10
S1689-Johannesburg	156	S1689	NCF3D7-7	Salmonella enterica	Johannesburg	Johannesburg	Johannesburg	2014	NC	environment	soil	N/A	S1689	N/A	N/A	N/A	N/A	FIS	N/A	N/A	N/A	STR	N/A	N/A	N/A	SRR3199289/SRR3169002	SRR3199289	SRR3199289	b	e,n,x	1,40	R	SRR3199289	S1689	42	708442	4621194	520106	310704	4	7
S1732-Johannesburg	157	S1732	NCF3D0-L2	Salmonella enterica	Johannesburg	Johannesburg	Johannesburg	2014	NC	environment	lagoon	N/A	S1732	AMP	AUG2	AXO	N/A	FIS	FOX	N/A	KAN	STR	N/A	N/A	XNL	Thakur lab	NCF3D0-L2	NC-NCF3D0-L2_S5	b	e,n,x	1,40	R	NC-F3D0-L2	S1732	48	708442	4721400	484739	385730	4	7
S1300-Johannesburg	158	S1300	PE19	Salmonella enterica	Johannesburg	Johannesburg	Johannesburg	2012	NC	Swine	Carcass Swab	N/A	S1300	N/A	N/A	N/A	N/A	N/A	N/A	N/A	N/A	N/A	N/A	TET	N/A	Thakur lab	S1300	PE19	b	e,n,x	1,40	R	NC-S1300_S18	S1300	44	1050791	4578195	385829	221348	4	8
S1296-Johannesburg	159	S1296	PE7	Salmonella enterica	Johannesburg	Johannesburg	Johannesburg	2012	NC	Swine	Carcass swab	N/A	S1296	N/A	N/A	N/A	N/A	N/A	N/A	N/A	N/A	N/A	N/A	TET	N/A	Thakur lab	S1296	PE7	b	e,n,x	1,40	R	NC-S1296_S9	S1296	48	706492	4587427	385862	227803	5	9
S1298-Johannesburg	160	S1298	PE19	Salmonella enterica	Abony|Benfica|Elbeuf|Flottbek|Gatuni|Hvittingfoss|Johannesburg|Konstanz|Lockleaze|Mattenhof|Minnesota|Rochdale|Soumbedioune|Tambacounda|Tonev|Ullevi|Urbana|Vaertan|Worb|II 1,4,[5],12,[27]:b:[e,n,x]|II 6,7:b:[e,n,x]:z42|II 1,9,12:b:e,n,x|II 9,46:b:e,n,x|II 3,10:b:e,n,x|VI 11:b:e,n,x|IIIb (6),14:b:e,n,x|II 16:b:e,n,x|II 28:b:e,n,x	Abony|Benfica|Elbeuf|Flottbek|Gatuni|Hvittingfoss|Johannesburg|Konstanz|Lockleaze|Mattenhof|Minnesota|Rochdale|Soumbedioune|Tambacounda|Tonev|Ullevi|Urbana|Vaertan|Worb|II 1,4,[5],12,[27]:b:[e,n,x]|II 6,7:b:[e,n,x]:z42|II 1,9,12:b:e,n,x|II 9,46:b:e,n,x|II 3,10:b:e,n,x|VI 11:b:e,n,x|IIIb (6),14:b:e,n,x|II 16:b:e,n,x|II 28:b:e,n,x	Johannesburg	2012	NC	Swine	Carcass Swab	N/A	S1298	N/A	N/A	N/A	N/A	N/A	N/A	N/A	N/A	N/A	N/A	TET	N/A	Thakur lab	S1298	PE19	b	e,n,x	1,4,[5],12,[27]	-	NC-S1298_S12	S1298	49	937385	4576524	310541	145870	5	10
S1299-Johannesburg	161	S1299	PE19	Salmonella enterica	Johannesburg	Johannesburg	Johannesburg	2012	NC	Swine	Carcass Swab	N/A	S1299	N/A	N/A	N/A	N/A	N/A	N/A	N/A	N/A	N/A	N/A	TET	N/A	Thakur lab	S1299	PE19	b	e,n,x	1,40	R	NC-S1299_S15	S1299	41	706630	4589265	415801	221346	5	8
S1579-Muenster	162	S1579	NCF1D7-20	Salmonella enterica	Muenster|Vilvoorde	Muenster|Vilvoorde	Altona	2013	NC	environment	soil	Pansuscep	S1579	N/A	N/A	N/A	N/A	N/A	N/A	N/A	N/A	N/A	N/A	N/A	N/A	SRR3205879	SRR3205879	SRR3205879	e,h	1,5	3,{10}{15}{15,34}	E1	SRR3205879	S1579	88	517244	5077162	268675	140209	7	13
S1546-Muenster	163	S1546	NCF1D0-L6	Salmonella enterica	Muenster|Vilvoorde	Muenster|Vilvoorde	Muenster	2013	NC	environment	lagoon	N/A	S1546	N/A	N/A	N/A	N/A	FIS	N/A	GEN	KAN	STR	N/A	TET	N/A	SRR3278450	SRR3278450	SRR3278450	e,h	1,5	3,{10}{15}{15,34}	E1	SRR3278450	S1546	73	785972	5092711	324161	163803	6	11
S1551-Muenster	164	S1551	NCF1D0-A1	Salmonella enterica	Muenster|Vilvoorde	Muenster|Vilvoorde	Muenster	2013	NC	environment	soil	N/A	S1551	N/A	N/A	N/A	N/A	FIS	N/A	GEN	KAN	STR	N/A	TET	N/A	SRR3278455	SRR3278455	SRR3278455	e,h	1,5	3,{10}{15}{15,34}	E1	SRR3278455	S1551	63	785972	5008766	367996	177444	5	10
S1582-Muenster	165	S1582	NCF1D14-10	Salmonella enterica	Muenster|Vilvoorde	Muenster|Vilvoorde	Muenster	2013	NC	environment	soil	N/A	S1582	N/A	N/A	N/A	N/A	FIS	N/A	GEN	KAN	STR	N/A	TET	N/A	SRR3205883	SRR3205883	SRR3205883	e,h	1,5	3,{10}{15}{15,34}	E1	SRR3205883	S1582	98	415840	5033578	152132	88577	11	23
S1557-Muenster	166	S1557	NCF1D0-A7	Salmonella enterica	Muenster|Vilvoorde	Muenster|Vilvoorde	Muenster	2013	NC	environment	soil	N/A	S1557	N/A	N/A	N/A	N/A	FIS	N/A	GEN	KAN	STR	N/A	TET	N/A	SRR3278466	SRR3278466	SRR3278466	e,h	1,5	3,{10}{15}{15,34}	E1	SRR3278466	S1557	80	463616	5032562	225547	124364	8	15
S1576-Muenster	167	S1576	NCF1D7-15	Salmonella enterica	Muenster|Vilvoorde	Muenster|Vilvoorde	Altona	2013	NC	environment	soil	N/A	S1576	N/A	N/A	N/A	N/A	N/A	N/A	N/A	N/A	N/A	N/A	TET	N/A	SRR3205876	SRR3205876	SRR3205876	e,h	1,5	3,{10}{15}{15,34}	E1	SRR3205876	S1576	72	488636	5003198	245628	154830	7	14
S1580-Muenster	168	S1580	NCF1D14-3	Salmonella enterica	Muenster|Vilvoorde	Muenster|Vilvoorde	Muenster	2013	NC	environment	soil	N/A	S1580	N/A	N/A	N/A	N/A	FIS	N/A	GEN	KAN	STR	N/A	TET	N/A	SRR3205881	SRR3205881	SRR3205881	e,h	1,5	3,{10}{15}{15,34}	E1	SRR3205881	S1580	102	619744	5020603	256778	157595	7	13
S1568-Muenster	169	S1568	NCF1D0-A18	Salmonella enterica	Muenster|Vilvoorde	Muenster|Vilvoorde	Muenster	2013	NC	environment	soil	N/A	S1568	N/A	N/A	N/A	N/A	FIS	N/A	GEN	KAN	STR	N/A	TET	N/A	SRR3205868	SRR3205868	SRR3205868	e,h	1,5	3,{10}{15}{15,34}	E1	SRR3205868	S1568	93	437969	5032558	169457	108962	10	19
S1540-Muenster	170	S1540	NCF1D0-L1	Salmonella enterica	Muenster|Vilvoorde	Muenster|Vilvoorde	Muenster	2013	NC	environment	lagoon	N/A	S1540	N/A	N/A	N/A	N/A	FIS	N/A	GEN	KAN	STR	N/A	TET	N/A	SRR3205865	SRR3205865	SRR3205865	e,h	1,5	3,{10}{15}{15,34}	E1	SRR3205865	S1540	97	385375	5034247	163926	90230	11	21
S1542-Muenster	171	S1542	NCF1D0-L3	Salmonella enterica	Muenster|Vilvoorde	Muenster|Vilvoorde	Muenster	2013	NC	environment	lagoon	N/A	S1542	N/A	N/A	N/A	N/A	FIS	N/A	GEN	KAN	STR	N/A	TET	N/A	SRR3278447	SRR3278447	SRR3278447	e,h	1,5	3,{10}{15}{15,34}	E1	SRR3278447	S1542	80	619661	5031586	225773	116421	7	15
S1544-Muenster	172	S1544	NCF1D0-L5	Salmonella enterica	Muenster|Vilvoorde	Muenster|Vilvoorde	Muenster	2013	NC	environment	lagoon	N/A	S1544	N/A	N/A	N/A	N/A	FIS	N/A	GEN	KAN	STR	N/A	TET	N/A	SRR3278449	SRR3278449	SRR3278449	e,h	1,5	3,{10}{15}{15,34}	E1	SRR3278449	S1544	69	525244	5002149	305198	163803	6	12
S1575-Muenster	173	S1575	NCF1D7-13	Salmonella enterica	Muenster|Vilvoorde	Muenster|Vilvoorde	Muenster	2013	NC	environment	soil	N/A	S1575	N/A	N/A	N/A	N/A	FIS	N/A	GEN	KAN	STR	N/A	TET	N/A	SRR3205875	SRR3205875	SRR3205875	e,h	1,5	3,{10}{15}{15,34}	E1	SRR3205875	S1575	74	508120	5032432	282731	140430	7	13
S1584-Muenster	174	S1584	NCF1D14-20	Salmonella enterica	Muenster|Vilvoorde	Muenster|Vilvoorde	Muenster	2013	NC	environment	soil	N/A	S1584	AMP	N/A	N/A	N/A	FIS	N/A	GEN	N/A	STR	N/A	TET	N/A	SRR3205885	SRR3205885	SRR3205885	e,h	1,5	3,{10}{15}{15,34}	E1	SRR3205885	S1584	73	520786	5031421	208271	140345	8	15
S1566-Muenster	175	S1566	NCF1D0-A16	Salmonella enterica	Muenster|Vilvoorde	Muenster|Vilvoorde	Muenster	2013	NC	environment	soil	N/A	S1566	N/A	N/A	N/A	N/A	FIS	N/A	GEN	KAN	STR	N/A	TET	N/A	SRR3205866	SRR3205866	SRR3205866	e,h	1,5	3,{10}{15}{15,34}	E1	SRR3205866	S1566	82	367625	4971997	258959	94291	8	16
S1564-Muenster	176	S1564	NCF1D0-A14	Salmonella enterica	Muenster|Vilvoorde	Muenster|Vilvoorde	Muenster	2013	NC	environment	soil	N/A	S1564	N/A	N/A	N/A	N/A	FIS	N/A	GEN	KAN	STR	N/A	TET	N/A	SRR3278472	SRR3278472	SRR3278472	e,h	1,5	3,{10}{15}{15,34}	E1	SRR3278472	S1564	67	508120	5032183	349575	177444	6	12
S1572-Muenster	177	S1572	NCF1D7-6	Salmonella enterica	Muenster|Vilvoorde	Muenster|Vilvoorde	Mbandaka	2013	NC	environment	soil	N/A	S1572	N/A	N/A	N/A	N/A	FIS	N/A	N/A	N/A	N/A	SXT	N/A	N/A	SRR3205872	SRR3205872	SRR3205872	e,h	1,5	3,{10}{15}{15,34}	E1	SRR3205872	S1572	66	785972	5031930	351530	163995	6	11
HS1166-Chester	178	HS1166	BCW_6297	Salmonella enterica	Chester	Chester	Muenchen	2010	NC	human	clinical fecal	Pansuscep	HS1166	N/A	N/A	N/A	N/A	N/A	N/A	N/A	N/A	N/A	N/A	N/A	N/A	SRR1815287	SRR1815287	SRR1815287	e,h	e,n,x	1,4,[5],12	B	SRR1815287	HS1166	60	586750	4616508	251923	192981	7	12
S968-Schwarzengrund	179	S968	CON6 F3	Salmonella enterica	Schwarzengrund	Schwarzengrund	Schwarzengrund	2012	NC	Environment	Feed	N/A	S968	N/A	N/A	N/A	N/A	N/A	N/A	N/A	N/A	N/A	N/A	TET	N/A	Thakur lab	S968	CON6 F3	d	1,7	1,4,12,27	B	NC-S968_S15	S968	77	674061	4889593	397084	226163	5	9
HS74-Schwarzengrund	180	HS74	MB071609-0065	Salmonella enterica	Schwarzengrund	Schwarzengrund	Schwarzengrund	2009	NC	Human	Clinical fecal	Pansuscep	HS74	N/A	N/A	N/A	N/A	N/A	N/A	N/A	N/A	N/A	N/A	N/A	N/A	Thakur Lab	HS74	MB071609-0065	d	1,7	1,4,12,27	B	HS74_S12	HS74	48	1024193	4718592	439908	227600	4	8
HS61650-Schwarzengrund	181	HS61650	MB060216-0050	Salmonella enterica	Schwarzengrund	Schwarzengrund	Schwarzengrund	2016	NC	Human	Clinical fecal	Pansuscep	HS61650	N/A	N/A	N/A	N/A	N/A	N/A	N/A	N/A	N/A	N/A	N/A	N/A	Thakur Lab	HS61650	MB060216-0050	d	1,7	1,4,12,27	B	HS61650_S3	HS61650	90	638690	4963021	226163	105586	8	15
S1851-Schwarzengrund	182	S1851	H2 F0081	Salmonella enterica	Schwarzengrund	Schwarzengrund	Schwarzengrund	2015	TN	chicken	Chicken Fecal	N/A	S1851	N/A	N/A	N/A	N/A	FIS	N/A	N/A	N/A	STR	N/A	TET	N/A	Thakur lab	H2F0081	NC-F0081_S16	d	1,7	1,4,12,27	B	NC-F0081_S16	S1851	75	1078891	4942981	300274	139054	5	10
S1841-Schwarzengrund	183	S1841	C4 I0328	Salmonella enterica	Schwarzengrund	Schwarzengrund	Schwarzengrund	2015	TN	environment	Fly trap	N/A	S1841	N/A	N/A	N/A	N/A	N/A	N/A	N/A	N/A	STR	N/A	N/A	N/A	Thakur lab	C4I0328	NC-I0328_S4	d	1,7	1,4,12,27	B	NC-I0328_S4	S1841	73	611179	4952034	300479	139054	6	12
S1838-Schwarzengrund	184	S1838	C1 L0300	Salmonella enterica	Schwarzengrund	Schwarzengrund	Schwarzengrund	2015	TN	environment	Litter	N/A	S1838	N/A	N/A	N/A	N/A	N/A	N/A	N/A	N/A	STR	N/A	N/A	N/A	Thakur lab	C1L0300	NC-L0300_S15	d	1,7	1,4,12,27	B	NC-L0300_S15	S1838	79	1139030	4941857	300479	134736	5	11
S1844-Schwarzengrund	185	S1844	G3 L0085	Salmonella enterica	Schwarzengrund	Schwarzengrund	Schwarzengrund	2015	TN	environment	Litter	N/A	S1844	AMP	N/A	N/A	N/A	N/A	N/A	N/A	N/A	STR	N/A	N/A	N/A	Thakur lab	G3L0085	NC-L0085_S10	d	1,7	1,4,12,27	B	NC-L0085_S10	S1844	80	1139110	4942685	300479	139054	5	11
S1843-Schwarzengrund	186	S1843	G2 F0088	Salmonella enterica	Schwarzengrund	Schwarzengrund	Schwarzengrund	2015	TN	chicken	Chicken Fecal	N/A	S1843	N/A	N/A	N/A	N/A	N/A	N/A	N/A	N/A	STR	N/A	N/A	N/A	Thakur lab	G2F0088	NC-F0088_S8	d	1,7	1,4,12,27	B	NC-F0088_S8	S1843	82	1139110	4941637	300479	134736	5	11
S1842-Schwarzengrund	187	S1842	G1 F0071	Salmonella enterica	Schwarzengrund	Schwarzengrund	Schwarzengrund	2015	TN	chicken	Chicken Fecal	N/A	S1842	AMP	N/A	N/A	N/A	N/A	N/A	N/A	N/A	STR	N/A	N/A	N/A	Thakur lab	G1F0071	NC-F0077_S6	d	1,7	1,4,12,27	B	NC-F0077_S6	S1842	78	1078994	4951065	272798	139054	5	11
S1825-Schwarzengrund	188	S1825	D6 F1I8	Salmonella enterica	Schwarzengrund	Schwarzengrund	Schwarzengrund	2014	TN	environment	Fly trap	N/A	S1825	AMP	N/A	N/A	N/A	N/A	N/A	N/A	N/A	STR	N/A	N/A	N/A	Thakur lab	D6-F1I8	NC-F1I8_S1	d	1,7	1,4,12,27	B	NC-F1I8_S1	S1825	80	876160	4955905	266273	109756	6	13
S1830-Schwarzengrund	189	S1830	E3 F1F6	Salmonella enterica	Schwarzengrund	Schwarzengrund	Schwarzengrund	2014	TN	chicken	Chicken Fecal	N/A	S1830	N/A	N/A	N/A	N/A	N/A	N/A	N/A	N/A	STR	N/A	N/A	N/A	Thakur lab	E3-F1F6	NC-F1F6_S5	d	1,7	1,4,12,27	B	NC-F1F6_S5	S1830	80	976073	4956078	250376	139054	6	12
S1833-Schwarzengrund	190	S1833	E6 F1F4	Salmonella enterica	Schwarzengrund	Schwarzengrund	Schwarzengrund	2014	TN	chicken	Chicken Fecal	N/A	S1833	N/A	N/A	N/A	N/A	N/A	N/A	N/A	N/A	STR	N/A	N/A	N/A	Thakur lab	E6-F1F4	NC-F1L4_S7	d	1,7	1,4,12,27	B	NC-F1L4_S7	S1833	82	1005400	4956540	250376	120784	6	13
S1834-Schwarzengrund	191	S1834	E7 F1L3	Salmonella enterica	Schwarzengrund	Schwarzengrund	Schwarzengrund	2014	TN	environment	Litter	N/A	S1834	AMP	N/A	N/A	N/A	N/A	N/A	N/A	N/A	STR	N/A	N/A	N/A	Thakur lab	E7-F1L3	NC-F1L3_S11	d	1,7	1,4,12,27	B	NC-F1L3_S11	S1834	77	975921	4953662	252142	139054	6	12
S1832-Schwarzengrund	192	S1832	E5 F1L4	Salmonella enterica	Schwarzengrund	Schwarzengrund	Schwarzengrund	2014	TN	environment	Litter	N/A	S1832	N/A	N/A	N/A	N/A	N/A	N/A	N/A	N/A	STR	N/A	N/A	N/A	Thakur lab	E5-F1L4	NC-F1F4_S9	d	1,7	1,4,12,27	B	NC-F1F4_S9	S1832	81	1027065	4957060	250376	120784	6	13
S1828-Schwarzengrund	193	S1828	E1 F1F5	Salmonella enterica	Schwarzengrund	Schwarzengrund	Schwarzengrund	2014	TN	chicken	Chicken Fecal	N/A	S1828	N/A	N/A	N/A	N/A	FIS	N/A	N/A	N/A	STR	N/A	N/A	N/A	Thakur lab	E1-F1F5	NC-F1F5_S3	d	1,7	1,4,12,27	B	NC-F1F5_S3	S1828	79	1142170	4955212	300479	120784	5	11
HS5256-Schwarzengrund	194	HS5256	MB061114-0044	Salmonella enterica	Schwarzengrund	Schwarzengrund	Schwarzengrund	2014	NC	Human	Clinical fecal	N/A	HS5256	N/A	N/A	N/A	N/A	N/A	N/A	N/A	N/A	STR	N/A	N/A	N/A	Thakur Lab	HS5256	MB061114-0044	d	1,7	1,4,12,27	B	HS5256_S22	HS5256	77	1078909	4951905	370897	165967	5	10
S1836-Schwarzengrund	195	S1836	B7 F0305	Salmonella enterica	Schwarzengrund	Schwarzengrund	Schwarzengrund	2015	TN	chicken	Chicken Fecal	N/A	S1836	AMP	N/A	N/A	N/A	N/A	N/A	N/A	N/A	STR	N/A	N/A	N/A	Thakur lab	B7F0305	NC-F0305_S13	d	1,7	1,4,12,27	B	NC-F0305_S13	S1836	83	862361	4954398	383023	181858	5	10
S1845-Schwarzengrund	196	S1845	G4 L0052	Salmonella enterica	Schwarzengrund	Schwarzengrund	Schwarzengrund	2015	TN	environment	Litter	N/A	S1845	N/A	N/A	N/A	N/A	N/A	N/A	N/A	N/A	STR	N/A	TET	N/A	Thakur lab	G4L0052	NC-L0052_S12	d	1,7	1,4,12,27	B	NC-L0052_S12	S1845	83	1138794	4955478	310382	134736	5	12
HS5294-Schwarzengrund	197	HS5294	MB042914-0060	Salmonella enterica	Schwarzengrund	Schwarzengrund	Schwarzengrund	2014	NC	Human	Clinical fecal	N/A	HS5294	N/A	N/A	N/A	N/A	FIS	N/A	N/A	N/A	STR	N/A	N/A	N/A	Thakur Lab	HS5294	MB042914-0060	d	1,7	1,4,12,27	B	HS5294_S2	HS5294	81	1284624	4683149	429643	169907	4	8
HS36-Schwarzengrund	198	HS36	MB061709-0039	Salmonella enterica	Schwarzengrund	Schwarzengrund	Schwarzengrund	2009	NC	Human	Clinical fecal	N/A	HS36	N/A	N/A	N/A	N/A	FIS	N/A	N/A	N/A	N/A	N/A	TET	N/A	Thakur Lab	HS36	MB061709-0039	d	1,7	1,4,12,27	B	HS36_S7	HS36	57	965017	4638372	390069	227600	5	8
HS197-Schwarzengrund	199	HS197	MB080309-0072	Salmonella enterica	Schwarzengrund	Schwarzengrund	Schwarzengrund	2009	NC	Human	Clinical fecal	Pansuscep	HS197	N/A	N/A	N/A	N/A	N/A	N/A	N/A	N/A	N/A	N/A	N/A	N/A	Thakur Lab	HS197	MB080309-0072	d	1,7	1,4,12,27	B	HS197_S4	HS197	54	746325	4689971	390067	186504	5	9
HS91557-Schwarzengrund	200	HS91557	MB091515-0057	Salmonella enterica	Schwarzengrund	Schwarzengrund	Schwarzengrund	2015	NC	Human	Clinical fecal	Pansuscep	HS91557	N/A	N/A	N/A	N/A	N/A	N/A	N/A	N/A	N/A	N/A	N/A	N/A	Thakur Lab	HS91557	MB091515-0057	d	1,7	1,4,12,27	B	HS91557_S21	HS91557	68	580000	4674015	304608	162830	6	11

## Sheet: TableS2-AMR
Thakur lab ID	serovar	Host	blaCMY-132	blaCMY-17	blaCMY-2	blaTEM-1	blaTEM-70	floR_2	StrA	StrB	aadA1	aadA1_1	AadA2	aadA2_2	aadA22	aadA24	aadA25	aadA6	AadB	aph(3')-Ia	APH(3'')-Ib	aph(3')-Ic_1	aph(4)-Ia	aph(6)-Id	AAC(3)-IV	AAC(3)-VIa	Aac-IVa	ant(2'')-Ia	sul1	sul2	sul2_3	sul2_6	SulI	SulII	dfrA12_1	TetA	TetB	TetC	TetD	TetG	TetO	TetR
S1701	Typhimurium	environment	.	.	.	.	.	.	.	.		.	.	.	.	.	.	.	.	.	.	.	.	.	.	.	.	.	100	.	.	.	100	.	.	.	.	.	.	.	.	.
S1697	Typhimurium	environment	.	.	.	.	.	.	.	.	.	.	.	.	.	.	.	.	.	.	.	.	.	.	.	.	.	.	100	.	.	.	100	.	.	.	.	.	.	.	.	.
S1696	Typhimurium	environment	.	.	.	.	.	.	.	.	.	.	.	.	.	.	.	.	.	.	.	.	.	.	.	.	.	.	100	.	.	.	100	.	.	.	.	.	.	.	.	.
S1695	Typhimurium	environment	.	.	.	.	.	.	.	.	.	.	100	.	.	.	.	.	.	.	.	.	.	.	.	.	.	.	100	.	.	.	100	.	.	.	.	.	.	.	.	.
S1684	Typhimurium	environment	.	.	.	.	.	.	.	.	.	.	100	.	.	.	.	.	.	.	.	.	.	.	.	.	.	.	100	.	.	.	100	.	.	.	.	100	.	.	.	89.86
S1687	Typhimurium	environment	.	.	.	.	.	.	.	.	.	.	100	.	.	.	.	.	.	.	.	.	.	.	.	.	.	.	100	.	.	.	100	.	.	.	.	.	.	.	.	.
S1715	Typhimurium	environment	.	.	.	.	.	.	.	.	.	.	100	.	.	.	.	.	.	.	.	.	.	.	.	.	.	.	100	.	.	.	100	.	.	.	.	.	.	.	.	.
S1705	Typhimurium	environment	.	.	.	.	.	.	.	.	.	.	100	.	.	.	.	.	.	.	.	.	.	.	.	.	.	.	100	.	.	.	100	.	.	.	.	.	.	.	.	.
S1686	Typhimurium	environment	.	.	.	.	.	.	.	.	.	.	100	.	.	.	.	.	.	.	.	.	.	.	.	.	.	.	100	.	.	.	100	.	.	.	.	.	.	.	.	.
S1700	Typhimurium	environment	.	.	.	.	.	.	.	.	.	.	100	.	.	.	.	.	.	.	.	.	.	.	.	.	.	.	100	.	.	.	100	.	.	.	.	.	.	.	.	.
S1699	Typhimurium	environment	.	.	.	.	.	.	.	.	.	.	100	.	.	.	.	.	.	.	.	.	.	.	.	.	.	.	100	.	.	.	100	.	.	.	.	.	.	.	.	.
S1694	Typhimurium	environment	.	.	.	.	.	.	.	.	.	.	100	.	.	.	.	.	.	.	.	.	.	.	.	.	.	.	100	.	.	.	100	.	.	.	.	.	.	.	.	.
S1725	Typhimurium	environment	.	.	.	.	.	.	.	.	.	.	.	.	.	.	100	.	.	.	.	.	.	.	.	.	.	.	100	.	.	.	100	.	.	.	.	.	.	.	.	.
S1693	Typhimurium	environment	.	.	.	.	.	.	.	.	.	.	.	.	.	.	100	.	.	.	.	.	.	.	.	.	.	.	100	.	.	.	100	.	.	.	.	.	.	.	.	.
S1692	Typhimurium	environment	.	.	.	.	.	.	.	.	.	.	.	.	.	.	100	.	.	.	.	.	.	.	.	.	.	.	100	.	.	.	100	.	.	.	.	.	.	.	.	.
S1736	Typhimurium	environment	.	.	.	.	.	.	.	.	.	.	.	.	.	.	100	.	.	.	.	.	.	.	.	.	.	.	100	.	.	.	100	.	.	.	.	.	.	.	.	.
S1685	Typhimurium	environment	.	.	.	.	.	.	.	.	.	.	.	.	.	.	100	.	.	.	.	.	.	.	.	.	.	.	100	.	.	.	100	.	.	.	.	.	.	.	.	.
S1691	Typhimurium	environment	.	.	.	.	.	.	.	.	.	.	.	.	.	.	100	.	.	.	.	.	.	.	.	.	.	.	100	.	.	.	100	.	.	.	.	.	.	.	.	.
HS71549	Typhimurium	Human	.	.	.	.	.	.	.	.	.	.	.	.	.	.	.	.	.	.	.	.	.	.	.	.	.	.	100	.	.	.	100	.	.	.	.	.	.	.	.	.
S1151	Typhimurium	Swine	.	.	.	.	.	100	.	.	100	99.07	100	.	.	.	.	.	.	.	.	.	.	.	.	.	.	.	.	.	.	.	100	.	.	.	.	.	.	100	.
S1163	Typhimurium	Swine	.	.	.	.	.	100	.	.	100	99.07	100	.	.	.	.	.	.	.	.	.	.	.	.	.	.	.	.	.	.	.	100	.	.	.	.	.	.	100	.
HS51537	Typhimurium	Human	.	.	.	.	.	100	.	.	100	99.07	100	.	.	.	.	.	.	.	.	.	.	.	.	.	.	.	.	.	.	.	100	.	.	.	.	.	.	100	.	.
S442	Typhimurium	Swine	.	.	.	.	.	100	.	.	100	99.07	100	.	.	.	.	.	.	.	.	.	.	.	.	.	.	.	.	.	.	.	100	.	.	.	.	.	.	100	.	.
HS5826	Typhimurium	Human	.	.	.	.	.	100	.	.	.	.	.	.	.	.	.	.	.	.	.	.	.	.	.	.	.	.	.	.	.	.	100	.	.	.	.	.	.	.	.	.
S1347	Typhimurium	Swine	.	.	.	.	.	.	100	100	100	99.28	.	.	.	100	.	.	.	.	100	.	.	100	.	.	.	.	100	.	.	.	100	.	.	100	.	.	.	.	.	100
S1349	Typhimurium	Swine	.	.	.	.	.	.	100	100	100	99.28	.	.	.	100	.	.	.	.	100	.	.	100	.	.	.	.	100	.	.	.	100	.	.	100	.	.	.	.	.	100
S1791	I 4,[5],12:i:-	environment	.	.	.	100	100	.	100	100	.	.	.	.	.	.	.	.	.	100	100	.	.	100	.	.	.	.	.	1	100	.	.	100	.	.	100	.	.	.	.	.
S1847	Typhimurium	chicken	.	.	.	.	.	.	.	.	.	.	.	.	.	.	.	.	.	.	.	.	.	.	.	.	.	.	.	100	.	.	.	100	.	100	.	.	.	.	.	100
HS51628	Typhimurium	Human	.	.	.	.	.	.	.	.	.	.	.	.	.	.	.	.	.	.	.	.	.	.	.	.	.	.	.	100	.	.	.	100	.	100	.	.	.	.	.	100
HS16119	Typhimurium	Human	.	.	.	.	.	.	.	.	.	.	.	.	.	.	.	.	.	.	.	.	.	.	.	.	.	.	.	.	.	.	.	.	.	.	.	.	.	.	.	.
HS91570	Typhimurium	Human	.	.	.	.	.	.	.	.	.	.	.	.	.	.	.	.	.	.	.	.	.	.	.	.	.	.	.	.	.	.	.	.	.	.	.	.	.	.	.	.
HS5604	Typhimurium	Human	.	.	.	.	.	.	.	.	.	.	.	.	.	.	.	.	.	.	.	.	.	.	.	.	.	.	.	.	.	.	.	.	.	.	.	.	.	.	.	.
S1810	I 4,[5],12:i:-	environment	.	.	.	.	.	.	.	.	100	99.59	.	.	.	100	.	.	.	.	.	.	.	.	.	100	.	.	100	.	.	.	100	.	.	.	.	.	.	.	.	.
S1807	I 4,[5],12:i:-	chicken	.	.	.	.	.	.	.	.	.	.	.	.	.	.	.	.	.	.	.	.	.	.	.	.	.	.	.	.	.	.		.	.	.	.	.	.	.	.	.
S1796	I 4,[5],12:i:-	environment	.	.	.	.	.	.	.	.	.	.	.	.	.	.	.	.	.	.	.	.	.	.	.	.	.	.	.	.	.	.		.	.	.	.	.	.	.	.	.
S1808	I 4,[5],12:i:-	chicken	.	.	.	.	.	.	.	.	.	.	.	.	.	.	.	.	.	.	.	.	.	.	.	.	.	.	.	.	.	.		.	.	.	.	.	.	.	.	.
S1812	I 4,[5],12:i:-	chicken	.	.	.	.	.	.	.	.	.	.	.	.	.	.	.	.	.	.	.	.	.	.	.	.	.	.	.	.	.	.	.		.	.	.	.	.	.	.	.
S1816	I 4,[5],12:i:-	environment	.	.	.	.	.	.	.	.	.	.	.	.	.	.	.	.	.	.	.	.	.	.	.	.	.	.	.	.	.	.	.	.	.	.	.	.	.	.	.	.
S1809	I 4,[5],12:i:-	chicken	.	.	.	.	.	.	.	.	.	.	.	.	.	.	.	.	.	.	.	.	.	.	.	.	.	.	.	.	.	.	.	.	.	.	.	.	.	.	.	.
HS61641	Typhimurium	Human	.	.	.	.	.	.	.	.	.	.	.	.	.	.	.	.	.	.	.	.	.	.	.	.	.	.	.	.	.	.	.	.	.	.	.	.	.	.	.	.
HS61639	Typhimurium	Human	.	.	.	.	.	100	.	.	.	.	.	.	.	.	.	.	.	.	.	.	.	.	.	.	.	.	.	.	.	.	.	100	.	.	.	.	.	.	.	.
HS61622	Typhimurium	Human	.	.	.	.	.	.	.	.	.	.	.	.	.	.	.	.	.	.	.	.	.	.	.	.	.	.	.	.	.	.	.	100	.	.	.	.	.	.	.	.
HS61648	Typhimurium	Human	.	.	.	.	.	.	.	.	.	.	.	.	.	.	.	.	.	.	.	.	.	.	.	.	.	.	.	.	.	.	.	100	.	.	.	.	.	.	.	.
HS61616	Typhimurium	Human	.	.	.	.	.	.	.	.	.	.	.	.	.	.	.	.	.	.	.	.	.	.	.	.	.	.	.	.	.	.	.	100	.	.	.	.	.	.	.	.
HS61619	Typhimurium	Human	.	.	.	.	.	.	.	.	.	.	.	.	.	.	.	.	.	.	.	.	.	.	.	.	.	.	.	.	.	.	.	.	.	.	.	.	.	.	.	.
HS81528	Typhimurium	Human	.	.	.	.	.	.	.	.	.	.	.	.	.	.	.	.	.	.	.	.	.	.	.	.	.	.	.	.	.	.	.		.	.	.	.	.	.	.	.
HS51616	Typhimurium	Human	.	.	.	.	.	.	.	.	.	.	.	.	.	.	.	.	.	.	.	.	.	.	.	.	.	.	.	.	.	.	.	100	.	.	.	.	.	.	.	.
HS195	Heidelberg	human	.	.	100	.	.	99.92	100	100	.	97.22	.	.	97.48	.	.	100	.	100	100	99.75	.	100	.	.	.	.	100	100	.	.	100	100	.	97.8	100	.	.	.	100	100
S1839	Heidelberg	environment	.	.	.	.	.	.	.	.	100	99.59	.	.	100	.	.	.	.	.	.	.	.	.	.	100	.	.	100	.	.	.	100	.	.	.	.	.	.	.	.	.
HS3777	Enteritidis	Human	.	.	.	.	.	.	.	.	.	.	.	.	.	.	.	.	.	.	.	.	.	.	.	.	.	.	.	.	.	.	.	.	.	.	.	.	.	.	.	.
HS295	Muenchen	human	.	.	100	.	.	.	.	.	.	.	.	.	.	.	.	.	.	.	.	.	.	.	.	.	.	.	.	.	.	.	.	.	.	.	.	.	.	.	.	.
HS1004	Muenchen	human	.	.	.	.	.	.	100	100	.	.	.	.	.	.	.	.	.	.	100	.	.	100	.	.	.	.	.	100	.	.	.	100	.	97.8	.	.	.	.	.	100
HS743	Muenchen	human	.	.	.	.	.	.	100	100	.	.	.	.	.	.	.	.	.	.	100	.	.	100	.	.	.	.	.	100	.	.	.	100	.	97.8	.	.	.	.	.	100
HS296	Muenchen	human	.	.	.	.	.	.	.	.	.	.	.	.	.	.	.	.	.	.	.	.	.	.	.	.	.	.	.	.	.	.	.	.	.	.	.	.	.	.	.	.
HS741	Muenchen	human	.	.	.	.	.	.	.	.	.	.	.	.	.	.	.	.	.	.	.	.	.	.	.	.	.	.	.	.	.	.	.	.	.	.	.	.	.	.	.	.
HS372	Muenchen	human	.	.	.	.	.	.	.	.	.	.	.	.	.	.	.	.	.	.	.	.	.	.	.	.	.	.	.	.	.	.	.	.	.	.	.	.	.	.	.	.
HS1366	Muenchen	human	.	.	.	.	.	.	.	.	.	.	.	.	.	.	.	.	.	.	.	.	.	.	.	.	.	.	.	.	.	.	.	.	.	.	.	.	.	.	.	.
HS297	Muenchen	human	.	.	.	.	.	.	.	.	.	.	.	.	.	.	.	.	.	.	.	.	.	.	.	.	.	.	.	.	.	.	.	.	.	.	.	.	.	.	.	.
HS1165	Muenchen	human	.	.	.	.	.	.	.	.	.	.	.	.	.	.	.	.	.	.	.	.	.	.	.	.	.	.	.	.	.	.	.	.	.	.	.	.	.	.	.	.
S533	Braenderup	environment	.	.	.	.	.	.	.	.	.	.	.	.	.	.	.	.	.	.	.	.	.	.	.	.	.	.	.	.	.	.	.	.	.	.	.	.	.	.	.	.
S1556	Uganda	environment	.	.	100	.	.	.	.	.	.	99.28	.	.	.	100	100	.	.	.	.	.	.	.	.	100	.	.	100	100	.	.	100	100	.	.	.	.	100	.	.	.
S1549	Uganda	environment	.	.	.	.	.	.	.	.	.	.	.	.	.	.	.	.	.	.	.	.	.	.	.	.	.	.	.	.	.	.	.	.	.	.	.	.	.	.	.	.
S1578	Uganda	environment	.	.	100	.	.	.	.	.	.	99.28	.	.	.	100	100	.	.	.	.	.	.	.	.	100	.	.	100	100	.	.	100	100	.	.	.	.	100	.	.	.
S1547	Uganda	environment	.	.	.	.	.	.	.	.	.	.	.	.	.	.	.	.	.	.	.	.	.	.	.	.	.	.	.	.	.	.	.	.	.	.	.	.	.	.	.	.
S1641	Anatum	environment	.	.	.	.	.	.	.	.	.	.	.	.	.	.	.	.	.	.	.	.	.	.	.	.	.	.	.	.	.	.	.	.	.	.	.	.	.	.	.	.
S1426	Ouakam	Swine	.	.	.	.	.	.	.	.	.	.	.	.	.	.	.	.	.	.	.	.	.	.	.	.	.	.	.	.	.	.	.	.	.	.	.	.	.	.	.	.
HS75	Derby	human	.	.	.	.	.	.	.	.	.	.	.	.	.	.	.	.	.	.	.	.	.	.	.	.	.	.	.	.	.	.	.	.	.	.	100	.	.	.	.	.
HS1002	Derby	human	.	.	.	.	.	.	.	.	.	.	.	.	.	.	.	.	.	.	.	.	.	.	.	.	.	.	.	.	.	.	.	.	.	.	.	.	.	.	.	.
HS289	Derby	human	.	.	.	.	.	.	.	.	.	99.07	100	.	.	.	.	.	.	.	.	.	.	.	.	.	.	.	100	.	.	.	100	.	.	100	.	.	.	.	.	100
S1073	Derby	swine	.	.	.	.	.	.	.	.	.	99.07	100	.	.	.	.	.	.	.	.	.	.	.	.	.	.	.	100	.	.	.	100	.	.	100	.	.	.	.	.	100
S1047	Derby	swine	.	.	.	.	.	.	.	.	.	99.07	100	.	.	.	.	.	.	.	.	.	.	.	.	.	.	.	100	.	.	.	100	.	.	100	.	.	.	.	.	100
HS71540	Derby	Human	.	.	.	.	.	.	.	.	.	99.07	100	.	.	.	.	.	.	.	.	.	.	.	.	.	.	.	100	.	.	.	100	.	.	100	.	.	.	.	.	100
HS832	Derby	human	.	.	.	.	.	.	.	.	.	99.07	100	.	.	.	.	.	.	.	.	.	.	.	.	.	.	.	100	.	.	.	100	.	.	100	.	.	.	.	.	100
S428	Derby	swine	.	.	.	.	.	.	.	.	.	99.07	100	.	.	.	.	.	.	.	.	.	.	.	.	.	.	.	100	.	.	.	100	.	.	100	.	.	.	.	.	100
S433	Derby	environment	.	.	.	.	.	.	.	.	.	99.07	100	.	.	.	.	.	.	.	.	.	.	.	.	.	.	.	100	.	.	.	100	.	.	100	.	.	.	.	.	100
S504	Derby	environment	.	.	.	.	.	.	.	.	.	99.07	100	.	.	.	.	.	.	.	.	.	.	.	.	.	.	.	100	.	.	.	100	.	.	100	.	.	.	.	.	100
S1698	Derby	environment	.	.	.	.	.	.	.	.	.	99.07	100	.	.	.	.	.	.	.	.	.	.	.	.	.	.	.	100	.	.	.	100	.	.	100	.	.	.	.	.	100
S314	Derby	swine	.	.	.	.	.	.	.	.	.	.	.	.	.	.	.	.	.	.	.	.	.	.	.	.	.	.	.	.	.	.	.	.	.	.	100	.	.	.	.	.
S302	Derby	swine	.	.	.	.	.	.	.	.	.	.	.	.	.	.	.	.	.	.	.	.	.	.	.	.	.	.	.	.	.	.	.	.	.	.	100	.	.	.	.	.
HS91540	Derby	Human	.	.	.	.	.	.	.	.	.	.	.	.	.	.	.	.	.	.	.	.	.	.	.	.	.	.	.	.	.	.	.	.	.	.	100	.	.	.	.	.
S1775	Derby	environment	.	.	.	.	.	.	.	.	.	.	.	.	.	.	.	.	.	.	.	.	.	.	.	.	.	.	.	.	.	.	.	.	.	.	100	.	.	.	.	.
S1768	Derby	environment	.	.	.	.	.	.	.	.	.	.	.	.	.	.	.	.	.	.	.	.	.	.	.	.	.	.	.	.	.	.	.	.	.	.	100	.	.	.	.	.
HS1171	Derby	human	.	.	.	.	.	.	.	.	.	.	.	.	.	.	.	.	.	.	.	.	.	.	.	.	.	.	.	.	.	.	.	.	.	.	.	.	.	.	.	.
S1086	Derby	swine	.	.	.	.	.	.	.	.	.	.	.	.	.	.	.	.	.	.	.	.	.	.	.	.	.	.	.	.	.	.	.	.	.	.	.	.	.	.	.	.
S1085	Derby	swine	.	.	.	.	.	.	.	.	.	.	.	.	.	.	.	.	.	.	.	.	.	.	.	.	.	.	.	.	.	.	.	.	.	.	.	.	.	.	.	.
HS920	Derby	human	.	.	.	.	.	.	.	.	.	.	.	.	.	.	.	.	.	.	.	.	.	.	.	.	.	.	.	100	.	.	.	100	.	.	100	.	.	.	.	.
HS5396	Derby	Human	.	.	.	.	.	.	.	.	.	.	.	.	.	.	.	.	.	.	.	.	.	.	.	.	.	.	.	.	.	.	.	.	.	.	.	.	.	.	.	.
S802	Rissen	Swine	.	.	.	.	.	.	.	.	.	.	.	.	.	.	.	.	.	.	.	.	.	.	.	.	.	.	.	.	.	.	.	.	.	100	.	.	.	.	.	100
S803	Rissen	Swine	.	.	.	.	.	.	.	.	.	.	.	.	.	.	.	.	.	.	.	.	.	.	.	.	.	.	.	.	.	.	.	.	.	100	.	.	.	.	.	100
S801	Rissen	Swine	.	.	.	.	.	.	.	.	.	.	.	.	.	.	.	.	.	.	.	.	.	.	.	.	.	.	.	.	.	.	.	.	.	100	.	.	.	.	.	100
S810	Rissen	Swine	.	.	.	.	.	.	.	.	.	.	.	.	.	.	.	.	.	.	.	.	.	.	.	.	.	.	.	.	.	.	.	.	.	100	.	.	.	.	.	100
S812	Rissen	Swine	.	.	.	.	.	.	.	.	.	.	.	.	.	.	.	.	.	.	.	.	.	.	.	.	.	.	.	.	.	.	.	.	.	100	.	.	.	.	.	100
S811	Rissen	Swine	.	.	.	.	.	.	.	.	.	.	.	.	.	.	.	.	.	.	.	.	.	.	.	.	.	.	.	.	.	.	.	.	.	100	.	.	.	.	.	100
S1734	Rissen	environment	.	.	.	.	.	.	.	.	.	.	.	.	.	.	.	.	.	.	.	.	.	.	.	.	.	.	.	.	.	.	.	.	.	100	.	.	.	.	.	100
S1794	Rissen	environment	.	.	.	.	.	.	.	.	.	.	.	.	.	.	.	.	.	.	.	.	.	.	.	.	.	.	.	.	.	.	.	.	.	100	.	.	.	.	.	100
S1795	Rissen	environment	.	.	.	.	.	.	.	.	.	.	.	.	.	.	.	.	.	.	.	.	.	.	.	.	.	.	.	.	.	.	.	.	.	100	.	.	.	.	.	100
S1785	Rissen	environment	.	.	.	.	.	.	.	.	.	.	.	.	.	.	.	.	.	.	.	.	.	.	.	.	.	.	.	.	.	.	.	.	.	100	.	.	.	.	.	100
S1793	Rissen	environment	.	.	.	.	.	.	.	.	.	.	.	.	.	.	.	.	.	.	.	.	.	.	.	.	.	.	.	.	.	.	.	.	.	100	.	.	.	.	.	100
S1792	Rissen	environment	.	.	.	.	.	.	.	.	.	.	.	.	.	.	.	.	.	.	.	.	.	.	.	.	.	.	.	.	.	.	.	.	.	100	.	.	.	.	.	100
S1789	Rissen	environment	.	.	.	.	.	.	.	.	.	.	.	.	.	.	.	.	.	.	.	.	.	.	.	.	.	.	.	.	.	.	.	.	.	100	.	.	.	.	.	100
S1786	Rissen	environment	.	.	.	.	.	.	.	.	.	.	.	.	.	.	.	.	.	.	.	.	.	.	.	.	.	.	.	.	.	.	.	.	.	100	.	.	.	.	.	100
S1831	Kentucky	environment	.	.	.	.	.	.	100	100	.	.	.	.	.	.	.	.	.	.	100	.	.	100	.	.	.	.	.	.	.	.	.	.	.	.	100	.	.	.	.	.
PS134	Kentucky	Chicken	.	.	100	.	.	.	100	.	.	.	.	.	.	.	.	.	.	.	100	.	.	.	.	.	.	.	.	.	.	.	.	.	.	.	.	.	.	.	.	.
PS091	Kentucky	Chicken	.	.	.	.	.	.	100	100	.	.	.	.	.	.	.	.	.	.	100	.	.	100	.	.	.	.	.	.	.	.	.	.	.	.	.	.	.	.	.	.
PS188	Kentucky	Chicken	.	.	100	.	.	.	100	100	.	.	.	.	.	.	.	.	.	.	100	.	.	100	.	.	.	.	.	.	.	.	.	.	.	.	.	.	.	.	.	.
PS137	Kentucky	Chicken	.	.	.	.	.	.	100	100	.	.	.	.	.	.	.	.	.	.	100	.	.	100	.	.	.	.	.	.	.	.	.	.	.	.	.	.	.	.	.	.
S1433	Senftenberg	Swine	.	.	.	.	.	.	.	.	.	.	100	100	.	.	.	.	100	.	.	.	.	.	.	.	.	100	100	.	.	.	100	.	.	.	100	.	.	.	.	.
S1432	Senftenberg	Swine	.	.	.	.	.	.	.	.	.	.	100	100	.	.	.	.	100	.	.	.	.	.	.	.	.	100	100	.	.	.	100	.	.	.	100	.	.	.	.	.
S617	Senftenberg	Swine	.	.	.	.	.	.	.	.	.	.	.	.	.	.	.	.	.	.	.	.	.	.	.	.	.	.	.	.	.	.	.	.	.	.	.	100	.	.	.	89.86
S1763	Senftenberg	Environment	.	.	.	.	.	.	86.44	.	.	.	.	.	.	.	.	.	.	.	86.34	.	.	.	.	.	.	.	.	.	.	100	.	100	.	100	.	.	.	.	.	96.31
S1744	Senftenberg	Environment	.	.	.	.	.	.	86.44	.	.	.	.	.	.	.	.	.	.	.	86.34	.	.	.	.	.	.	.	.	.	.	100	.	100	.	100	.	.	.	.	.	96.31
S782	Senftenberg	environment	.	.	.	.	.	.	86.44	.	.	.	.	.	.	.	.	.	.	.	86.34	.	.	.	.	.	.	.	.	.	83.21	.	.	83.21	.	100	.	.	.	.	.	96.31
S1429	Senftenberg	Swine	.	.	.	.	.	.	.	.	.	.	.	.	.	.	.	.	.	.	.	.	.	.	.	.	.	.	.	.	.	.	.	.	.	.	.	.	.	.	.	.
S1192	Senftenberg	Swine	.	.	.	.	.	.	.	.	.	.	.	.	.	.	.	.	.	.	.	.	.	.	.	.	.	.	.	.	.	.	.	.	.	.	.	.	.	.	.	96.31
S726	Senftenberg	Swine	.	.	.	.	.	.	.	.	.	.	.	.	.	.	.	.	.	.	.	.	.	.	.	.	.	.	.	.	.	97.06	.	97.06	.	100	.	.	.	.	.	96.31
S1565	Altona	environment	.	.	.	.	.	.	.	.	.	.	.	.	.	.	.	.	.	.	.	.	.	.	.	.	.	.	.	.	.	.	.	.	.	.	.	.	.	.	.	.
S1552	Altona	environment	.	.	.	.	.	.	.	.	.	.	.	.	.	.	.	.	.	.	.	.	.	.	.	.	.	.	.	.	.	.	.	.	.	.	.	.	.	.	.	.
S1553	Altona	environment	.	.	.	.	.	.	.	.	.	.	.	.	.	.	.	.	.	.	.	.	.	.	.	.	.	.	.	.	.	.	.	.	.	.	.	.	.	.	.	.
S1586	Altona	environment	.	.	.	.	.	.	.	.	.	.	.	.	.	.	.	.	.	.	.	.	.	.	.	.	.	.	.	.	.	.	.	.	.	.	.	.	.	.	.	.
S1571	Altona	environment	.	.	.	.	.	.	.	.	.	.	.	.	.	.	.	.	.	.	.	.	.	.	.	.	.	.	.	.	.	.	.	.	.	.	.	.	.	.	.	.
S1583	Altona	environment	.	.	.	.	.	.	.	.	.	.	.	.	.	.	.	.	.	.	.	.	.	.	.	.	.	.	.	.	.	.	.	.	.	.	.	.	.	.	.	.
S1550	Altona	environment	.	.	.	.	.	.	.	.	.	.	.	.	.	.	.	.	.	.	.	.	.	.	.	.	.	.	.	.	.	.	.	.	.	.	.	.	.	.	.	.
S1545	Altona	environment	.	.	.	.	.	.	.	.	.	.	.	.	.	.	.	.	.	.	.	.	.	.	.	.	.	.	.	.	.	.	.	.	.	.	.	.	.	.	.	.
S1567	Altona	environment	.	.	.	.	.	.	.	.	.	.	.	.	.	.	.	.	.	.	.	.	.	.	.	.	.	.	.	.	.	.	.	.	.	.	.	.	.	.	.	.
S1585	Altona	environment	.	.	.	.	.	.	.	.	.	.	.	.	.	.	.	.	.	.	.	.	.	.	.	.	.	.	.	.	.	.	.	.	.	.	.	.	.	.	.	.
S1577	Altona	environment	.	.	.	.	.	.	.	.	.	.	.	.	.	.	.	.	.	.	.	.	.	.	.	.	.	.	.	.	.	.	.	.	.	.	.	.	.	.	.	.
S957	Mbandaka	environment	.	.	.	.	.	.	100	100	.	.	.	.	.	.	.	.	.	.	100	.	100	100	100	.	99.87	.	.	.	.	.	.	.	.	.	100	.	.	.	.	.
PS052	Mbandaka	Chicken	.	.	.	.	.	.	.	.	.	.	.	.	.	.	.	.	.	.	.	.	.	.	.	.	.	.	.	.	.	.	.	.	.	.	.	.	.	.	.	.
PS007	Mbandaka	Chicken	.	.	.	.	.	.	.	.	.	.	.	.	.	.	.	.	.	.	.	.	.	.	.	.	.	.	.	.	.	.	.	.	.	.	.	.	.	.	.	.
PS016	Mbandaka	Chicken	.	.	.	.	.	.	.	.	.	.	.	.	.	.	.	.	.	.	.	.	.	.	.	.	.	.	.	.	.	.	.	.	.	.	.	.	.	.	.	.
S1573	Mbandaka	environment	.	.	.	.	.	.	.	.	.	.	100	100	.	.	.	.	.	.	.	.	.	.	.	.	.	.	100	.	.	.	100	.	100	.	.	.	.	.	.	.
S1569	Mbandaka	environment	.	.	.	.	.	.	.	.	.	.	100	100	.	.	.	.	.	.	.	.	.	.	.	.	.	.	100	.	.	.	100	.	100	.	.	.	.	.	.	.
S1541	Mbandaka	environment	.	.	.	.	.	.	.	.	.	.	100	100	.	.	.	.	.	.	.	.	.	.	.	.	.	.	100	.	.	.	100	.	100	.	.	.	.	.	.	.
S484	Mbandaka	environment	.	.	.	.	.	.	.	.	.	.	.	.	.	.	.	.	.	.	.	.	.	.	.	.	.	.	.	.	.	.	.	.	.	.	.	.	.	.	.	.
S1435	Mbandaka	Swine	.	.	.	.	.	.	.	.	.	.	100	100	.	.	.	.	.	.	.	.	.	.	.	.	.	.	100	.	.	.	100	.	100	100	.	.	.	.	.	100
S1437	Mbandaka	Swine	.	.	.	.	.	.	.	.	.	.	100	100	.	.	.	.	.	.	.	.	.	.	.	.	.	.	100	.	.	.	100	.	100	100	.	.	.	.	.	100
S1439	Mbandaka	Swine	.	.	.	.	.	.	.	.	.	.	100	100	.	.	.	.	.	.	.	.	.	.	.	.	.	.	100	.	.	.	100	.	100	100	.	.	.	.	.	100
HS1001	Mbandaka	human	.	.	.	.	.	.	.	.	.	.	100	100	.	.	.	.	.	.	.	.	.	.	.	.	.	.	100	.	.	.	100	.	.	100	.	.	.	.	.	100
PS037	Senftenberg	Chicken	.	.	.	.	.	.	.	.	.	.	.	.	.	.	.	.	.	.	.	.	.	.	.	.	.	.	.	.	.	.	.	.	.	.	100	.	.	.	.	.
PS019	Senftenberg	Chicken	.	.	.	.	.	.	.	.	.	.	.	.	.	.	.	.	.	.	.	.	.	.	.	.	.	.	.	.	.	.	.	.	.	.	100	.	.	.	.	.
PS004	Senftenberg	Chicken	.	.	.	.	.	.	.	.	.	.	.	.	.	.	.	.	.	.	.	.	.	.	.	.	.	.	.	.	.	.	.	.	.	.	100	.	.	.	.	.
S1680	Worthington	environment	.	.	.	.	.	.	.	.	.	.	100	100	.	.	.	.	.	.	.	.	.	.	.	.	.	.	.	.	.	.	.	.	.	.	.	100	.	.	.	89.86
S1681	Worthington	environment	.	.	.	.	.	.	.	.	.	.	100	100	.	.	.	.	.	.	.	.	.	.	.	.	.	.	.	.	.	.	.	.	.	.	.	100	.	.	.	89.86
S1679	Worthington	environment	.	.	.	.	.	.	.	.	.	.	100	100	.	.	.	.	.	.	.	.	.	.	.	.	.	.	.	.	.	.	.	.	.	.	.	100	.	.	.	89.86
S1682	Worthington	environment	.	.	.	.	.	.	.	.	.	.	100	100	.	.	.	.	.	.	.	.	.	.	.	.	.	.	.	.	.	.	.	.	.	.	.	100	.	.	.	89.86
S1683	Worthington	environment	.	.	.	.	.	.	.	.	.	.	100	100	.	.	.	.	.	.	.	.	.	.	.	.	.	.	.	.	.	.	.	.	.	.	.	100	.	.	.	89.86
S1562	Worthington	environment	.	.	.	.	.	.	.	.	.	.	100	100	.	.	.	.	100	.	.	.	.	.	.	.	.	100	100	.	.	.	100	.	.	100	.	.	.	.	.	100
S1574	Worthington	environment	.	.	.	.	.	.	.	.	.	.	100	100	.	.	.	.	100	.	.	.	.	.	.	.	.	100	100	.	.	.	100	.	.	100	.	.	.	.	.	100
S1543	Worthington	environment	.	.	.	.	.	.	.	.	.	.	100	100	.	.	.	.	100	.	.	.	.	.	.	.	.	100	100	.	.	.	100	.	.	100	.	.	.	.	.	100
S1554	Worthington	environment	.	.	.	.	.	.	.	.	.	.	100	100	.	.	.	.	100	.	.	.	.	.	.	.	.	100	100	.	.	.	100	.	.	100	.	.	.	.	.	100
S1570	Worthington	environment	.	.	.	.	.	.	.	.	.	.	100	100	.	.	.	.	100	.	.	.	.	.	.	.	.	100	100	.	.	.	100	.	.	100	.	.	.	.	.	100
S1555	Worthington	environment	.	.	.	.	.	.	.	.	.	.	100	100	.	.	.	.	100	.	.	.	.	.	.	.	.	100	100	.	.	.	100	.	.	100	.	.	.	.	.	100
S658	Johannesburg	environment	.	.	100	.	.	.	.	.	.	.	.	.	.	.	.	.	.	.	.	.	.	.	.	.	.	.	.	.	.	.	.	.	.	100	.	.	.	.	.	100
S1721	Johannesburg	environment	.	.	.	.	.	.	.	.	.	.	.	.	.	.	.	.	.	.	.	.	.	.	.	.	.	.	.	.	.	.	.	.	.	.	.	.	.	.	.	.
S1688	Johannesburg	environment	.	.	100	.	.	.	.	.	.	.	.	.	.	.	.	.	.	.	.	.	.	.	.	.	.	.	.	.	.	.	.	.	.	.	.	.	.	.	.	.
S1689	Johannesburg	environment	.	.	.	.	.	.	.	.	.	.	.	.	.	.	.	.	.	.	.	.	.	.	.	.	.	.	.	.	.	.	.	.	.	.	.	.	.	.	.	.
S1732	Johannesburg	environment	.	.	100	.	.	.	.	.	.	.	.	.	.	.	.	.	.	.	.	.	.	.	.	.	.	.	.	.	.	.	.	.	.	.	.	.	.	.	.	.
S1300	Johannesburg	Swine	.	.	.	.	.	.	.	.	.	.	.	.	.	.	.	.	.	.	.	.	.	.	.	.	.	.	.	.	.	.	.	.	.	.	.	.	.	.	.	.
S1296	Johannesburg	Swine	.	.	.	.	.	.	.	.	.	.	.	.	.	.	.	.	.	.	.	.	.	.	.	.	.	.	.	.	.	.	.	.	.	.	.	.	.	.	.	.
S1298	Johannesburg	Swine	.	.	.	.	.	.	.	.	.	.	.	.	.	.	.	.	.	.	.	.	.	.	.	.	.	.	.	.	.	.	.	.	.	.	.	.	.	.	.	.
S1299	Johannesburg	Swine	.	.	.	.	.	.	.	.	.	.	.	.	.	.	.	.	.	.	.	.	.	.	.	.	.	.	.	.	.	.	.	.	.	.	.	.	.	.	.	.
S1568	Muenster	environment	.	.	.	.	.	.	.	.	100	99.28	.	.	.	100	.	.	.	100	.	100	.	.	.	100	.	.	100	.	.	.	100	.	.	.	100	.	.	.	.	.
S1540	Muenster	environment	.	.	.	.	.	.	.	.	100	99.28	.	.	.	100	.	.	.	100	.	100	.	.	.	100	.	.	100	.	.	.	100	.	.	.	100	.	.	.	.	.
S1564	Muenster	environment	.	.	.	.	.	.	.	.	100	99.28	.	.	.	100	.	.	.	100	.	100	.	.	.	100	.	.	100	.	.	.	100	.	.	.	100	.	.	.	.	.
S1566	Muenster	environment	.	.	.	.	.	.	.	.	100	99.28	.	.	.	100	.	.	.	100	.	100	.	.	.	100	.	.	100	.	.	.	100	.	.	.	100	.	.	.	.	.
S1572	Muenster	environment	.	.	.	.	.	.	.	.	100	99.28	.	.	.	100	.	.	.	100	.	100	.	.	.	100	.	.	100	.	.	.	100	.	100	.	100	.	.	.	.	.
S1551	Muenster	environment	.	.	.	.	.	.	.	.	100	99.28	.	.	.	100	.	.	.	100	.	100	.	.	.	100	.	.	100	.	.	.	100	.	.	.	100	.	.	.	.	.
S1546	Muenster	environment	.	.	.	.	.	.	.	.	100	99.28	.	.	.	100	.	.	.	100	.	100	.	.	.	100	.	.	100	.	.	.	100	.	.	.	100	.	.	.	.	.
S1582	Muenster	environment	.	.	.	.	.	.	.	.	100	99.28	.	.	.	100	.	.	.	100	.	100	.	.	.	100	.	.	100	.	.	.	100	.	.	.	100	.	.	.	.	.
S1557	Muenster	environment	.	.	.	.	.	.	.	.	100	99.28	.	.	.	100	.	.	.	100	.	100	.	.	.	100	.	.	100	.	.	.	100	.	.	.	100	.	.	.	.	.
S1544	Muenster	environment	.	.	.	.	.	.	.	.	100	99.28	.	.	.	100	.	.	.	100	.	100	.	.	.	100	.	.	100	.	.	.	100	.	.	.	100	.	.	.	.	.
S1542	Muenster	environment	.	.	.	.	.	.	.	.	100	99.28	.	.	.	100	.	.	.	100	.	100	.	.	.	100	.	.	100	.	.	.	100	.	.	.	100	.	.	.	.	.
S1575	Muenster	environment	.	.	.	.	.	.	.	.	100	99.28	.	.	.	100	.	.	.	100	.	100	.	.	.	100	.	.	100	.	.	.	100	.	.	.	100	.	.	.	.	.
S1584	Muenster	environment	.	.	.	.	.	.	.	.	100	99.28	.	.	.	100	.	.	.	100	.	100	.	.	.	100	.	.	100	.	.	.	100	.	.	.	100	.	.	.	.	.
S1576	Muenster	environment	.	.	.	.	.	.	.	.	100	99.28	.	.	.	100	.	.	.	100	.	100	.	.	.	100	.	.	100	.	.	.	100	.	.	.	100	.	.	.	.	.
S1580	Muenster	environment	.	.	.	.	.	.	.	.	100	99.28	.	.	.	100	.	.	.	100	.	100	.	.	.	100	.	.	100	.	.	.	100	.	.	.	100	.	.	.	.	.
S1579	Muenster	environment	.	.	.	.	.	.	.	.	100	95.47	100	100	.	100	.	.	100	100	.	100	.	.	.	100	.	100	100	.	.	.	100	.	.	100	100	.	.	.	.	100
HS1166	Chester	human	.	.	.	.	.	.	.	.	.	.	.	.	.	.	.	.	.	.	.	.	.	.	.	.	.	.	.	.	.	.	.	.	.	.	.	.	.	.	.	.
S968	Schwarzengrund	Environment	.	.	.	.	.	.	.	.	.	.	.	.	.	.	.	.	.	.	.	.	.	.	.	.	.	.	.	.	.	.	.	.	.	.	.	100	.	.	.	89.86
HS74	Schwarzengrund	Human	.	.	.	.	.	.	.	.	.	.	.	.	.	.	.	.	.	.	.	.	.	.	.	.	.	.	.	.	.	.	.	.	.	.	.	.	.	.	.	.
HS61650	Schwarzengrund	Human	.	.	.	.	.	.	100	88.53	.	.	.	.	.	.	.	.	.	.	100	.	.	88.65	.	.	.	.	.	.	.	.	.	.	.	.	.	.	.	.	.	.
S1838	Schwarzengrund	environment	.	.	.	.	.	.	100	88.53	.	.	.	.	.	.	.	.	.	.	100	.	.	88.65	.	.	.	.	.	.	.	.	.	.	.	.	.	.	.	.	.	.
S1844	Schwarzengrund	environment	.	.	.	.	.	.	100	88.53	.	.	.	.	.	.	.	.	.	.	100	.	.	88.65	.	.	.	.	.	.	.	.	.	.	.	.	.	.	.	.	.	.
S1843	Schwarzengrund	chicken	.	.	.	.	.	.	100	88.53	.	.	.	.	.	.	.	.	.	.	100	.	.	88.65	.	.	.	.	.	.	.	.	.	.	.	.	.	.	.	.	.	.
S1842	Schwarzengrund	chicken	.	.	.	.	.	.	100	88.53	.	.	.	.	.	.	.	.	.	.	100	.	.	88.65	.	.	.	.	.	.	.	.	.	.	.	.	.	.	.	.	.	.
S1851	Schwarzengrund	chicken	.	.	.	.	.	.	100	88.53	.	.	.	.	.	.	.	.	.	.	100	.	.	88.65	.	.	.	.	.	.	.	.	.	.	.	.	.	100	.	.	.	.
S1841	Schwarzengrund	environment	.	.	.	.	.	.	100	88.53	.	.	.	.	.	.	.	.	.	.	100	.	.	88.65	.	.	.	.	.	.	.	.	.	.	.	.	.	.	.	.	.	.
S1825	Schwarzengrund	environment	.	.	.	.	.	.	100	88.53	.	.	.	.	.	.	.	.	.	.	100	.	.	88.65	.	.	.	.	.	.	.	.	.	.	.	.	.	.	.	.	.	.
S1830	Schwarzengrund	chicken	.	.	.	.	.	.	100	88.53	.	.	.	.	.	.	.	.	.	.	100	.	.	88.65	.	.	.	.	.	.	.	.	.	.	.	.	.	.	.	.	.	.
S1833	Schwarzengrund	chicken	.	.	.	.	.	.	100	88.53	.	.	.	.	.	.	.	.	.	.	100	.	.	88.65	.	.	.	.	.	.	.	.	.	.	.	.	.	.	.	.	.	.
S1834	Schwarzengrund	environment	.	.	.	.	.	.	100	88.53	.	.	.	.	.	.	.	.	.	.	100	.	.	88.65	.	.	.	.	.	.	.	.	.	.	.	.	.	.	.	.	.	.
S1832	Schwarzengrund	environment	.	.	.	.	.	.	100	88.53	.	.	.	.	.	.	.	.	.	.	100	.	.	88.65	.	.	.	.	.	.	.	.	.	.	.	.	.	.	.	.	.	.
S1828	Schwarzengrund	chicken	.	.	.	.	.	.	100	88.53	.	.	.	.	.	.	.	.	.	.	100	.	.	88.65	.	.	.	.	.	.	.	.	.	.	.	.	.	.	.	.	.	.
HS5256	Schwarzengrund	Human	.	.	.	.	.	.	100	88.53	.	.	.	.	.	.	.	.	.	.	100	.	.	88.65	.	.	.	.	.	.	.	.	.	.	.	.	.	.	.	.	.	.
S1845	Schwarzengrund	environment	.	.	.	.	.	.	100	88.53	.	.	.	.	.	.	.	.	.	.	100	.	.	88.65	.	.	.	.	.	.	.	.	.	.	.	.	.	100	.	.	.	.
S1836	Schwarzengrund	chicken	.	.	.	.	.	.	100	88.53	.	.	.	.	.	.	.	.	.	.	100	.	.	88.65	.	.	.	.	.	.	.	.	.	.	.	.	.	.	.	.	.	.
HS91557	Schwarzengrund	Human	.	.	.	.	.	.	.	.	.	.	.	.	.	.	.	.	.	.	.	.	.	.	.	.	.	.	.	.	.	.	.	.	.	.	.	.	.	.	.	.
HS197	Schwarzengrund	Human	.	.	.	.	.	.	.	.	.	.	.	.	.	.	.	.	.	.	.	.	.	.	.	.	.	.	.	.	.	.	.	.	.	.	.	.	.	.	.	.
HS5294	Schwarzengrund	Human	.	.	.	.	.	.	86.44	.	.	.	.	.	.	.	.	.	.	.	86.34	.	.	.	.	.	.	.	.	.	.	100	.	100	.	100	.	.	.	.	.	96.31
HS36	Schwarzengrund	Human	.	.	.	.	.	.	86.44	.	.	.	.	.	.	.	.	.	.	.	86.34	.	.	.	.	.	.	.	.	.	.	100	.	100	.	100	.	.	.	.	.	96.31
			blaCMY-132	blaCMY-17	blaCMY-2	blaTEM-1	blaTEM-70	floR_2	StrA	StrB	aadA1	aadA1_1	AadA2	aadA2_2	aadA22	aadA24	aadA25	aadA6	AadB	aph(3')-Ia	APH(3'')-Ib	aph(3')-Ic_1	aph(4)-Ia	aph(6)-Id	AAC(3)-IV	AAC(3)-VIa	Aac-IVa	ant(2'')-Ia	sul1	sul2	sul2_3	sul2_6	SulI	SulII	dfrA12_1	TetA	TetB	TetC	TetD	TetG	TetO	TetR
			0	0	9	1	1	5	33	27	20	36	29	16	2	21	2	1	9	18	33	17	1	27	1	20	1	9	65	8	2	5	65	15	7	48	32	8	2	4	1	57
		%	0	0	4.5	0.5	0.5	2.5	16.5	13.5	10	18	14.5	8	1	10.5	1	0.5	4.5	9	16.5	8.5	0.5	13.5	0.5	10	0.5	4.5	32.5	4	1	2.5	32.5	7.5	3.5	24	16	4	1	2	0.5	28.5

## Sheet: TableS2-Plasmid
Thakur lab ID	serovar	Host	IncA/C2_1	IncFIB(AP001918)_1	IncFIB(K)_1_Kpn3	IncFIB(pB171)_1_pB171	IncFIB(pHCM2)_1_pHCM2	IncFIB(S)_1	IncFIC(FII)_1	IncFII(pCTU2)_1_pCTU2	IncFII(pKPX1)	IncFII(S)_1	IncFII_1	IncFII_1_pSFO	IncHI2_1	IncHI2A_1	IncI1_1_Alpha	IncI2_1_Delta	IncN_1	IncN2_1	IncP(6)_1	IncQ1_1	IncQ2_1	IncX1_1	IncX1_3	IncX3_1	IncY_1	Col(BS512)_1	Col(BS512)_1__NC_010656_dupe	Col(Ye4449)_1	Col156_1	Col8282_1	ColE10_1	ColpVC_1	ColRNAI_1
S1701	Typhimurium	environment	.	.	.	.	.	100	.	.	.	.	.	.	.	.	.	.	.	.	.	.	.	.	.	.	.	.	.	.	.	.	.	.	100
S1697	Typhimurium	environment	.	.	.	.	.	100	.	.	.	100	.	.	.	.	.	.	.	.	.	.	.	.	.	.	.	.	.	.	.	.	.	.	100
S1696	Typhimurium	environment	.	.	.	.	.	100	.	.	.	100	.	.	.	.	.	.	.	.	.	.	.	.	.	.	.	.	.	.	.	.	.	.	100
S1695	Typhimurium	environment	.	.	.	.	.	100	.	.	.	100	.	.	.	.	.	.	.	.	.	.	.	.	.	.	.	.	.	.	.	.	.	.	100
S1684	Typhimurium	environment	.	.	.	.	.	.	.	.	.	.	.	.	.	.	.	.	.	.	.	.	.	.	.	.	.	.	.	.	.	.	100	.	100
S1687	Typhimurium	environment	.	.	.	.	.	100	.	.	.	100	.	.	.	.	.	.	.	.	.	.	.	.	.	.	.	.	.	.	.	.	.	.	100
S1715	Typhimurium	environment	.	.	.	.	.	100	.	.	.	100	.	.	.	.	.	.	.	.	.	.	.	.	.	.	.	.	.	.	.	.	.	.	100
S1705	Typhimurium	environment	.	.	.	.	.	100	.	.	.	100	.	.	.	.	.	.	.	.	.	.	.	.	.	.	.	.	.	.	.	.	.	.	100
S1686	Typhimurium	environment	.	.	.	.	.	100	.	.	.	100	.	.	.	.	.	.	.	.	.	.	.	.	.	.	.	.	.	.	.	.	.	.	100
S1700	Typhimurium	environment	.	.	.	.	.	100	.	.	.	100	.	.	.	.	.	.	.	.	.	.	.	.	.	.	.	.	.	.	.	.	.	.	100
S1699	Typhimurium	environment	.	.	.	.	.	100	.	.	.	100	.	.	.	.	.	.	.	.	.	.	.	.	.	.	.	.	.	.	.	.	.	.	100
S1694	Typhimurium	environment	.	.	.	.	.	100	.	.	.	100	.	.	.	.	.	.	.	.	.	.	.	.	.	.	.	.	.	.	.	.	.	.	100
S1725	Typhimurium	environment	.	.	.	.	.	100	.	.	.	100	.	.	.	.	.	.	.	.	.	.	.	.	.	.	.	.	.	.	.	.	.	.	100
S1693	Typhimurium	environment	.	.	.	.	.	100	.	.	.	100	.	.	.	.	.	.	.	.	.	.	.	.	.	.	.	.	.	.	.	.	.	.	100
S1692	Typhimurium	environment	.	.	.	.	.	100	.	.	.	100	.	.	.	.	.	.	.	.	.	.	.	.	.	.	.	.	.	.	.	.	.	.	100
S1736	Typhimurium	environment	.	.	.	.	.	100	.	.	.	100	.	.	.	.	.	.	.	.	.	.	.	.	.	.	.	.	.	.	.	.	.	.	100
S1685	Typhimurium	environment	.	.	.	.	.	100	.	.	.	100	.	.	.	.	.	.	.	.	.	.	.	.	.	.	.	.	.	.	.	.	.	.	100
S1691	Typhimurium	environment	.	.	.	.	.	100	.	.	.	100	.	.	.	.	.	.	.	.	.	.	.	.	.	.	.	.	.	.	.	.	.	.	100
HS71549	Typhimurium	Human	.	.	.	.	.	100	.	.	.	100	.	.	.	.	.	.	.	.	.	.	.	.	.	.	.	.	.	.	.	.	.	.	100
S1151	Typhimurium	Swine	.	.	.	.	.	100	.	.	.	100	.	.	.	.	.	.	.	.	.	.	.	.	.	.	.	.	.	.	.	.	.	.	100
S1163	Typhimurium	Swine	.	.	.	.	.	100	.	.	.	100	.	.	.	.	.	.	.	.	.	.	.	.	.	.	.	.	.	.	.	.	.	.	100
HS51537	Typhimurium	Human	.	.	.	.	.	100	.	.	.	100	.	.	.	.	.	.	.	.	.	.	.	.	.	.	.	.	.	.	.	.	.	.	100
S442	Typhimurium	Swine	.	.	.	.	.	100	.	.	.	100	.	.	.	.	.	.	.	.	.	.	.	.	.	.	.	.	.	.	.	.	.	.	100
HS5826	Typhimurium	Human	.	.	.	.	.	.	.	.	.	.	.	.	.	.	.	.	.	.	.	.	.	.	.	.	.	.	.	.	.	.	.	.	.
S1347	Typhimurium	Swine	.	.	.	.	.	.	.	.	.	.	.	.	.	.	100	.	.	.	.	.	.	.	.	.	100	.	.	.	.	.	.	.	.
S1349	Typhimurium	Swine	.	.	.	.	.	.	.	.	.	.	.	.	.	.	100	.	.	.	.	.	.	.	.	.	100	.	.	.	.	.	.	.	.
S1791	I 4,[5],12:i:-	environment	.	.	.	.	.	.	.	.	.	.	.	.	.	.	.	.	.	.	.	100	.	100	.	90.37	100	.	.	.	.	.	.	.	90.77
S1847	Typhimurium	chicken	100	.	.	.	.	.	.	.	.	.	.	.	.	.	.	.	.	.	.	.	.	.	.	.	.	.	.	.	.	.	.	.	100
HS51628	Typhimurium	Human	100	.	.	.	100	100	.	.	.	.	.	.	.	.	.	.	.	.	.	.	.	.	.	.	.	.	.	.	.	.	.	.	100
HS16119	Typhimurium	Human	.	.	.	.	.	100	.	.	.	100	.	.	.	.	.	.	.	.	.	.	.	.	.	.	.	.	.	.	.	.	.	.	98.46
HS91570	Typhimurium	Human	.	.	.	.	.	.	.	.	.	.	.	.	.	.	.	.	.	.	.	.	.	.	.	.	.	.	.	.	.	.	.	.	.
HS5604	Typhimurium	Human	.	.	.	.	.	100	.	.	.	100	.	.	.	.	.	.	.	.	.	.	.	.	.	.	.	.	.	.	.	.	.	.	.
S1810	I 4,[5],12:i:-	environment	.	.	.	.	.	100	.	.	.	100	.	.	.	.	100	.	.	.	.	.	.	.	.	.	.	.	.	.	98.7	.	.	100	100
S1807	I 4,[5],12:i:-	chicken	.	.	.	.	.	100	.	.	.	100	.	.	.	.	.	.	.	.	.	.	.	.	.	.	.	.	.	.	98.7	.	.	.	100
S1796	I 4,[5],12:i:-	environment	.	.	.	.	.	100	.	.	.	100	.	.	.	.	.	.	.	.	.	.	.	.	.	.	.	.	.	.	98.7	.	.	.	100
S1808	I 4,[5],12:i:-	chicken	.	.	.	.	.	100	.	.	.	100	.	.	.	.	.	.	.	.	.	.	.	.	.	.	.	.	.	.	98.7	.	.	.	100
S1812	I 4,[5],12:i:-	chicken	.	.	.	.	.	100	.	.	.	100	.	.	.	.	.	.	.	.	.	.	.	.	.	.	.	.	.	.	98.7	.	.	.	100
S1816	I 4,[5],12:i:-	environment	.	.	.	.	.	100	.	.	.	100	.	.	.	.	.	.	.	.	.	.	.	.	.	.	.	.	.	.	98.7	.	.	.	100
S1809	I 4,[5],12:i:-	chicken	.	.	.	.	.	100	.	.	.	100	.	.	.	.	.	.	.	.	.	.	.	.	.	.	.	.	.	.	98.7	.	.	.	100
HS61641	Typhimurium	Human	.	.	.	.	.	.	.	.	.	.	.	.	.	.	.	.	.	.	.	.	.	.	.	.	.	.	.	.	.	.	.	.	.
HS61639	Typhimurium	Human	.	.	.	.	.	.	.	.	.	.	.	.	.	.	100	.	.	.	.	.	.	.	.	.	.	.	.	.	.	.	.	.	.
HS61622	Typhimurium	Human	.	.	.	.	.	.	.	.	.	.	.	.	.	.	100	.	.	.	.	.	.	.	.	.	.	.	.	.	.	.	.	.	.
HS61648	Typhimurium	Human	.	.	.	.	.	.	.	.	.	.	.	.	.	.	100	.	.	.	.	.	.	.	.	.	.	.	.	.	.	.	.	.	.
HS61616	Typhimurium	Human	.	.	.	.	.	.	.	.	.	.	.	.	.	.	100	.	.	.	.	.	.	.	.	.	.	.	.	.	.	.	.	.	.
HS61619	Typhimurium	Human	.	.	.	.	.	.	.	.	.	.	.	.	.	.	.	.	.	.	.	.	.	.	.	.	.	.	.	.	.	.	.	.	.
HS81528	Typhimurium	Human	.	.	.	.	.	.	.	.	.	.	.	.	.	.	.	.	.	.	.	.	.	.	.	.	.	.	.	.	.	.	.	.	.
HS51616	Typhimurium	Human	.	.	.	.	.	.	.	.	.	.	.	.	.	.	.	.	.	.	.	.	.	.	.	.	.	.	.	.	.	.	.	.	.
HS195	Heidelberg	human	100	.	100	.	.	100	.	.	.	.	.	.	.	.	.	.	.	.	.	.	.	.	.	.	.	.	.	.	.	.	.	.	.
S1839	Heidelberg	environment	.	.	.	.	.	.	.	.	.	.	.	.	.	.	100	.	.	.	.	.	.	100	.	.	.	.	.	.	.	.	.	100	.
HS3777	Enteritidis	Human	.	.	.	.	.	100	.	.	.	100	.	1	.	.	.	.	.	.	.	.	.	.	.	.	.	.	.	.	.	.	.	.	.
HS295	Muenchen	human	.	.	.	.	.	.	.	.	.	.	.	.	.	.	100	.	.	.	.	.	.	.	.	.	.	.	.	.	.	.	.	.	100
HS1004	Muenchen	human	.	.	.	.	.	.	.	.	.	.	.	.	.	.	.	.	.	.	.	100	.	.	.	.	.	.	.	.	.	.	.	.	100
HS743	Muenchen	human	.	.	.	.	.	.	.	.	.	.	.	.	.	.	.	.	.	.	.	100	.	.	.	.	.	.	.	.	.	.	.	.	.
HS296	Muenchen	human	.	.	.	.	.	.	.	.	.	.	.	.	.	.	.	.	.	.	.	.	.	.	.	.	.	.	.	.	.	.	.	.	.
HS741	Muenchen	human	.	.	100	99.84	.	100	.	.	.	.	.	.	.	.	.	.	.	.	.	.	.	.	.	.	.	.	.	.	.	.	.	.	.
HS372	Muenchen	human	.	.	100	99.84	.	100	.	.	.	.	.	.	.	.	.	.	.	.	.	.	.	.	.	.	.	.	.	.	.	.	.	.	.
HS1366	Muenchen	human	.	.	.	.	.	.	.	.	.	.	.	.	.	.	.	.	.	.	.	.	.	.	.	.	.	.	.	.	.	.	.	.	.
HS297	Muenchen	human	.	.	100	100	.	100	.	.	.	.	.	.	.	.	.	.	.	.	.	.	.	.	.	.	.	.	.	.	.	.	.	.	.
HS1165	Muenchen	human	.	.	100	100	.	100	.	.	100	100	.	100	.	.	.	.	.	100	.	.	.	.	.	.	.	.	.	.	.	.	.	.	.
S533	Braenderup	environment	.	.	.	.	.	.	.	.	.	.	.	.	.	.	.	.	.	.	.	.	.	.	.	.	.	.	.	.	.	.	.	.	.
S1556	Uganda	environment	100	.	100	.	.	100	.	.	.	.	.	.	.	.	.	.	.	.	.	.	.	.	.	.	.	100	100	.	100	.	.	.	100
S1549	Uganda	environment	.	.	.	.	.	.	.	.	.	.	.	.	.	.	.	.	.	.	.	.	.	.	.	.	.	.	.	.	.	.	.	.	.
S1578	Uganda	environment	100	.	100	.	.	100	.	.	.	.	.	.	.	.	.	.	.	.	.	.	.	.	.	.	.	.	.	.	.	.	.	.	.
S1547	Uganda	environment	.	.	.	.	.	.	.	.	.	.	.	.	.	.	.	.	.	.	.	.	.	.	.	.	.	.	.	.	.	.	.	.	.
S1641	Anatum	environment	.	.	.	.	.	.	.	.	.	.	.	.	.	.	.	.	.	.	.	.	.	.	.	.	.	.	.	.	.	.	.	.	.
S1426	Ouakam	Swine	.	.	.	.	.	.	.	.	.	.	.	.	.	.	.	.	.	.	.	.	.	.	.	.	.	.	.	.	.	.	.	.	.
HS75	Derby	human	.	.	.	.	.	.	.	.	.	.	.	.	.	.	100	.	.	.	.	.	.	.	.	.	100	.	.	.	.	.	.	.	100
HS1002	Derby	human	.	.	.	.	.	.	.	.	.	.	.	.	.	.	.	.	.	.	.	.	.	.	.	.	.	.	.	.	.	.	.	.	.
HS289	Derby	human	.	.	.	.	.	.	.	.	.	.	.	.	.	.	.	.	.	.	.	.	98.67	.	.	.	100	.	.	.	.	.	.	.	100
S1073	Derby	swine	.	.	.	.	.	.	.	.	.	.	.	.	.	.	.	.	.	.	.	.	98.67	.	.	.	.	.	.	.	.	.	.	.	.
S1047	Derby	swine	.	.	.	.	.	.	.	.	.	.	.	.	.	.	.	.	.	.	.	.	98.67	.	.	.	.	.	.	.	.	.	.	.	100
HS71540	Derby	Human	.	.	.	.	.	.	.	.	.	.	.	.	.	.	.	.	.	.	.	.	98.67	.	.	.	.	.	.	.	.	.	.	.	100
HS832	Derby	human	.	.	.	.	.	.	.	.	.	.	.	.	.	.	.	.	.	.	.	.	.	.	.	.	.	.	.	.	.	.	.	.	100
S428	Derby	swine	.	.	.	.	.	.	.	.	.	.	.	.	.	.	100	.	.	.	.	.	.	.	.	.	.	.	.	100	.	.	.	.	.
S433	Derby	environment	.	.	.	.	.	.	.	.	.	.	.	.	.	.	100	.	.	.	.	.	.	.	.	.	.	.	.	100	.	.	.	.	.
S504	Derby	environment	.	.	.	.	.	.	.	.	.	.	.	.	.	.	100	.	.	.	.	.	.	.	.	.	.	.	.	100	.	.	.	.	.
S1698	Derby	environment	.	.	.	.	.	.	.	.	.	.	.	.	.	.	.	.	.	.	.	.	.	.	.	.	.	.	.	100	.	.	.	.	.
S314	Derby	swine	.	.	.	.	.	.	.	.	.	.	.	.	.	.	.	.	.	.	.	.	98.67	.	.	.	.	.	.	.	.	.	.	.	83.85
S302	Derby	swine	.	.	.	.	.	.	.	.	.	.	.	.	.	.	.	.	.	.	.	.	98.67	.	.	.	.	.	.	.	.	.	.	.	83.85
HS91540	Derby	Human	.	.	.	.	.	.	.	.	.	.	.	.	.	.	.	.	.	.	.	.	98.67	.	.	.	.	.	.	.	.	.	.	.	100
S1775	Derby	environment	.	.	.	.	.	.	.	.	.	.	.	.	.	.	.	.	.	.	.	.	98.67	.	.	.	.	.	.	.	.	.	.	.	100
S1768	Derby	environment	.	.	.	.	.	.	.	.	.	.	.	.	.	.	.	.	.	.	.	.	98.67	.	.	.	.	.	.	.	.	.	.	.	100
HS1171	Derby	human	.	.	.	.	.	.	.	.	.	.	.	.	.	.	.	.	.	.	.	.	98.67	.	.	.	.	.	.	.	.	.	.	.	.
S1086	Derby	swine	.	.	.	.	.	.	.	.	.	.	.	.	.	.	.	.	.	.	.	.	98.67	.	.	.	.	.	.	.	.	.	.	.	.
S1085	Derby	swine	.	.	.	.	.	.	.	.	.	.	.	.	.	.	.	.	.	.	.	.	98.67	.	.	.	.	.	.	.	.	.	.	.	.
HS920	Derby	human	.	.	.	.	.	.	.	.	.	.	.	.	.	.	.	.	.	.	.	.	.	.	.	.	.	.	.	.	.	.	.	.	.
HS5396	Derby	Human	.	.	.	.	.	.	.	.	.	.	.	.	.	.	.	.	.	.	.	.	.	.	.	.	.	.	.	.	.	.	.	.	.
S802	Rissen	Swine	.	.	.	.	.	.	.	.	.	.	.	.	.	.	.	.	.	.	.	.	.	.	.	.	.	.	.	.	.	.	.	.	83.08
S803	Rissen	Swine	.	.	.	.	.	.	.	.	.	.	.	.	.	.	.	.	.	.	.	.	.	.	.	.	.	.	.	.	.	.	.	.	83.08
S801	Rissen	Swine	.	.	.	.	.	.	.	.	.	.	.	.	.	.	.	.	.	.	.	.	.	.	.	.	.	.	.	.	.	.	.	.	83.08
S810	Rissen	Swine	.	.	.	.	.	.	.	.	.	.	.	.	.	.	.	.	.	.	.	.	.	.	.	.	.	.	.	.	.	.	.	.	.
S812	Rissen	Swine	.	.	.	.	.	.	.	.	.	.	.	.	.	.	.	.	.	.	.	.	.	.	.	.	.	.	.	.	.	.	.	.	.
S811	Rissen	Swine	.	.	.	.	.	.	.	.	.	.	.	.	.	.	.	.	.	.	.	.	.	.	.	.	.	.	.	.	.	.	.	.	.
S1734	Rissen	environment	.	.	.	.	.	.	.	.	.	.	.	.	.	.	.	.	.	.	.	.	.	.	.	.	.	.	.	.	.	.	.	.	100
S1794	Rissen	environment	.	.	.	.	.	.	.	.	.	.	.	.	.	.	.	.	.	.	.	.	.	.	.	.	.	.	.	.	.	.	.	.	100
S1795	Rissen	environment	.	.	.	.	.	.	.	.	.	.	.	.	.	.	.	.	.	.	.	.	.	.	.	.	.	.	.	.	.	.	.	.	100
S1785	Rissen	environment	.	.	.	.	.	.	.	.	.	.	.	.	.	.	.	.	.	.	.	.	.	.	.	.	.	.	.	.	.	.	.	.	100
S1793	Rissen	environment	.	.	.	.	.	.	.	.	.	.	.	.	.	.	.	.	.	.	.	.	.	.	.	.	.	.	.	.	.	.	.	.	100
S1792	Rissen	environment	.	.	.	.	.	.	.	.	.	.	.	.	.	.	.	.	.	.	.	.	.	.	.	.	.	.	.	.	.	.	.	.	100
S1789	Rissen	environment	.	.	.	.	.	.	.	.	.	.	.	.	.	.	.	.	.	.	.	.	.	.	.	.	.	.	.	.	.	.	.	.	100
S1786	Rissen	environment	.	.	.	.	.	.	.	.	.	.	.	.	.	.	.	.	.	.	.	.	.	.	.	.	.	.	.	.	.	.	.	.	100
S1831	Kentucky	environment	.	100	100	.	.	100	.	.	.	.	.	99.61	.	.	100	.	.	.	.	.	.	.	100	.	.	.	.	.	.	.	.	.	.
PS134	Kentucky	Chicken	.	.	.	.	.	.	.	.	.	.	.	.	100	100	100	.	.	.	.	.	.	.	100	.	.	100	100	.	.	.	.	.	100
PS091	Kentucky	Chicken	.	.	.	.	.	.	.	.	.	.	.	.	100	100	.	.	.	.	.	.	.	.	100	.	.	.	.	.	.	.	.	.	.
PS188	Kentucky	Chicken	.	.	.	.	.	.	.	.	.	.	.	.	100	100	100	.	.	.	.	.	.	.	100	.	.	.	.	.	.	.	.	.	.
PS137	Kentucky	Chicken	.	.	.	.	.	.	.	.	.	.	.	.	100	100	.	.	.	.	.	.	.	.	100	.	.	.	.	.	.	.	.	.	.
S1433	Senftenberg	Swine	.	.	.	.	.	.	.	.	.	.	.	.	100	100	.	.	.	.	.	.	.	.	.	.	.	.	.	.	.	.	.	.	100
S1432	Senftenberg	Swine	.	.	.	.	.	.	.	.	.	.	.	.	100	100	.	.	.	.	.	.	.	.	.	.	.	.	.	.	.	.	.	.	100
S617	Senftenberg	Swine	.	.	.	.	.	.	.	.	.	.	.	.	.	.	.	.	.	.	.	.	.	.	.	.	.	.	.	.	.	.	100	.	100
S1763	Senftenberg	Environment	.	.	.	.	.	.	.	.	.	.	.	.	.	.	.	.	.	.	.	100	.	.	.	.	.	.	.	.	.	.	.	.	100
S1744	Senftenberg	Environment	.	.	.	.	.	.	.	.	.	.	.	.	.	.	.	.	.	.	.	100	.	.	.	.	.	.	.	.	.	.	.	.	100
S782	Senftenberg	environment	.	.	.	.	.	.	.	.	.	.	.	.	.	.	.	.	.	.	.	100	.	.	.	.	.	.	.	.	.	.	.	.	100
S1429	Senftenberg	Swine	.	.	.	.	.	.	.	.	.	.	.	.	.	.	.	.	.	.	.	.	.	.	.	.	.	.	.	.	.	.	.	.	100
S1192	Senftenberg	Swine	.	.	.	.	.	.	.	.	.	.	.	.	.	.	.	.	.	.	.	.	.	.	.	.	.	.	.	.	.	.	.	.	100
S726	Senftenberg	Swine	.	.	.	.	.	.	.	.	.	.	.	.	.	.	.	.	.	.	.	.	.	.	.	.	.	.	.	.	.	.	.	.	100
S1565	Altona	environment	.	.	.	.	.	.	.	.	.	.	.	.	.	.	.	.	.	.	.	.	.	.	.	.	.	.	.	.	.	.	.	.	.
S1552	Altona	environment	.	.	.	.	.	.	.	.	.	.	.	.	.	.	.	.	.	.	.	.	.	.	.	.	.	.	.	.	.	.	.	.	.
S1553	Altona	environment	.	.	.	.	.	.	.	.	.	.	.	.	.	.	.	.	.	.	.	.	.	.	.	.	.	.	.	.	.	.	.	.	.
S1586	Altona	environment	.	.	.	.	.	.	.	.	.	.	.	.	.	.	.	.	.	.	.	.	.	.	.	.	.	.	.	.	.	.	.	.	.
S1571	Altona	environment	.	.	.	.	.	.	.	.	.	.	.	.	.	.	.	.	.	.	.	.	.	.	.	.	.	.	.	.	.	.	.	.	.
S1583	Altona	environment	.	.	.	.	.	.	.	.	.	.	.	.	.	.	.	.	.	.	.	.	.	.	.	.	.	.	.	.	.	.	.	.	.
S1550	Altona	environment	.	.	.	.	.	.	.	.	.	.	.	.	.	.	.	.	.	.	.	.	.	.	.	.	.	.	.	.	.	.	.	.	.
S1545	Altona	environment	.	.	.	.	.	.	.	.	.	.	.	.	.	.	.	.	.	.	.	.	.	.	.	.	.	.	.	.	.	.	.	.	.
S1567	Altona	environment	.	.	.	.	.	.	.	.	.	.	.	.	.	.	.	.	.	.	.	.	.	.	.	.	.	.	.	.	.	.	.	.	.
S1585	Altona	environment	.	.	.	.	.	.	.	.	.	.	.	.	.	.	.	.	.	.	.	.	.	.	.	.	.	.	.	.	.	.	.	.	.
S1577	Altona	environment	.	.	.	.	.	.	.	.	.	.	.	.	.	.	.	.	.	.	.	.	.	.	.	.	.	.	.	.	.	.	.	.	.
S957	Mbandaka	environment	.	.	.	.	.	.	.	.	.	.	.	.	100	100	.	.	.	.	.	.	.	.	.	.	.	.	.	.	.	.	.	.	.
PS052	Mbandaka	Chicken	.	.	.	.	.	.	.	.	.	.	.	.	.	.	.	.	.	.	.	.	.	.	.	.	.	.	.	.	.	.	.	.	.
PS007	Mbandaka	Chicken	.	.	.	.	.	.	.	.	.	.	.	.	.	.	.	.	.	.	.	.	.	.	.	.	.	.	.	.	.	.	.	.	.
PS016	Mbandaka	Chicken	.	.	.	.	.	.	.	.	.	.	.	.	.	.	.	.	.	.	.	.	.	.	.	.	.	.	.	.	.	.	.	.	.
S1573	Mbandaka	environment	.	.	100	.	.	100	.	.	.	.	.	.	.	.	.	.	.	.	.	.	.	.	.	.	.	.	.	.	.	.	.	.	.
S1569	Mbandaka	environment	.	.	100	.	.	100	.	.	.	.	.	.	.	.	.	.	.	.	.	.	.	.	.	.	.	.	.	.	.	.	.	.	.
S1541	Mbandaka	environment	.	.	100	.	.	100	.	.	.	.	.	.	.	.	.	.	.	.	.	.	.	.	.	.	.	.	.	.	.	.	.	.	.
S484	Mbandaka	environment	.	.	.	.	.	.	.	.	.	.	.	.	.	.	.	.	.	.	.	.	.	.	.	.	.	.	.	.	.	.	.	.	.
S1435	Mbandaka	Swine	.	.	100	.	.	100	.	.	.	.	.	.	.	.	.	.	.	.	.	.	.	.	.	.	100	.	.	.	.	.	.	.	.
S1437	Mbandaka	Swine	.	.	100	.	.	100	.	.	.	.	.	.	.	.	.	.	.	.	.	.	.	.	.	.	.	.	.	.	.	.	.	.	.
S1439	Mbandaka	Swine	.	.	100	.	.	100	.	.	.	.	.	.	.	.	.	.	.	.	.	.	.	.	.	.	.	.	.	.	.	.	.	.	.
HS1001	Mbandaka	human	.	.	100	.	.	100	.	.	.	.	.	.	.	.	.	.	.	.	.	.	.	.	.	.	.	.	.	.	.	.	.	.	.
PS037	Senftenberg	Chicken	.	.	.	.	.	.	.	.	.	.	.	.	.	.	.	.	.	.	.	.	.	.	.	.	.	.	.	.	.	.	.	.	.
PS019	Senftenberg	Chicken	.	.	.	.	.	.	.	.	.	.	.	.	.	.	.	.	.	.	.	.	.	.	.	.	.	.	.	.	.	.	.	.	.
PS004	Senftenberg	Chicken	.	.	.	.	.	.	.	.	.	.	.	.	.	.	.	.	.	.	.	.	.	.	.	.	.	.	.	.	.	.	.	.	.
S1680	Worthington	environment	.	.	.	.	.	.	.	.	.	.	.	.	.	.	.	.	.	.	.	.	.	.	.	.	.	.	.	.	.	.	100	.	100
S1681	Worthington	environment	.	.	.	.	.	.	.	.	.	.	.	.	.	.	.	.	.	.	.	.	.	.	.	.	.	.	.	.	.	.	100	.	100
S1679	Worthington	environment	.	.	.	.	.	.	.	.	.	.	.	.	.	.	.	.	.	.	.	.	.	.	.	.	.	.	.	.	.	.	100	.	100
S1682	Worthington	environment	.	.	.	.	.	.	.	.	.	.	.	100	.	.	.	.	.	.	.	.	.	.	.	.	.	.	.	.	.	.	100	.	100
S1683	Worthington	environment	.	.	.	.	.	.	.	.	.	.	.	.	.	.	.	.	.	.	.	.	.	.	.	.	.	.	.	.	.	.	100	.	100
S1562	Worthington	environment	.	.	.	.	.	.	.	.	.	.	.	.	.	.	.	.	100	.	.	100	.	.	.	.	.	.	.	.	.	.	.	.	100
S1574	Worthington	environment	.	.	.	.	.	.	.	.	.	.	.	.	.	.	.	.	100	.	.	100	.	.	.	.	.	.	.	.	.	.	.	.	100
S1543	Worthington	environment	.	.	.	.	.	.	.	.	.	.	.	.	.	.	.	100	100	.	.	100	.	.	.	.	.	.	.	.	.	.	.	.	100
S1554	Worthington	environment	.	.	.	.	.	.	.	.	.	.	.	.	.	.	.	.	100	.	.	100	.	.	.	.	.	.	.	.	.	.	.	.	100
S1570	Worthington	environment	.	.	.	.	.	.	.	.	.	.	.	.	.	.	.	.	100	.	.	100	.	.	.	.	.	.	.	.	.	.	.	.	100
S1555	Worthington	environment	.	.	.	.	.	.	.	.	.	.	.	.	.	.	.	.	100	.	.	95.33	.	.	.	.	.	.	.	.	.	.	.	.	100
S658	Johannesburg	environment	.	.	.	.	.	.	.	.	.	.	.	.	.	.	100	.	.	.	100	.	.	.	.	.	.	.	.	.	100	.	.	.	90.77
S1721	Johannesburg	environment	.	.	.	.	.	.	.	.	.	.	.	.	.	.	.	.	.	.	.	.	.	.	.	.	.	.	.	.	.	.	.	.	.
S1688	Johannesburg	environment	.	.	.	.	.	.	.	.	.	.	.	.	.	.	100	.	.	.	.	.	.	.	.	.	.	.	.	.	.	.	.	.	.
S1689	Johannesburg	environment	.	.	.	.	.	.	.	.	.	.	.	.	.	.	.	.	.	.	.	.	.	.	.	.	.	.	.	.	.	.	.	.	.
S1732	Johannesburg	environment	.	.	.	.	.	.	.	.	.	.	.	.	.	.	100	.	.	.	.	.	.	.	.	.	.	.	.	.	.	.	.	.	.
S1300	Johannesburg	Swine	.	.	.	.	.	.	.	.	.	.	.	.	.	.	.	.	.	.	.	.	.	.	.	.	.	.	.	.	.	.	.	.	.
S1296	Johannesburg	Swine	.	.	.	.	.	.	.	.	.	.	.	.	.	.	.	.	.	.	.	.	.	.	.	.	.	.	.	.	.	.	.	.	.
S1298	Johannesburg	Swine	.	.	.	.	.	.	.	.	.	.	.	.	.	.	.	.	.	.	.	.	.	.	.	.	.	.	.	.	.	.	.	.	.
S1299	Johannesburg	Swine	.	.	.	.	.	.	.	.	.	.	.	.	.	.	.	.	.	.	.	.	.	.	.	.	.	.	.	.	.	.	.	.	.
S1568	Muenster	environment	.	.	.	.	.	.	.	.	.	.	.	.	100	100	.	.	.	.	.	.	.	.	.	.	.	.	.	.	.	.	.	.	.
S1540	Muenster	environment	.	.	.	.	.	.	.	.	.	.	.	.	100	100	.	.	.	.	.	.	.	.	.	.	.	.	.	.	.	.	.	.	.
S1564	Muenster	environment	.	.	.	.	.	.	.	.	.	.	.	.	100	100	.	.	.	.	.	.	.	.	.	.	.	.	.	.	.	.	.	.	.
S1566	Muenster	environment	.	.	.	.	.	.	.	.	.	.	.	.	100	100	.	.	.	.	.	.	.	.	.	.	.	.	.	.	.	.	.	.	.
S1572	Muenster	environment	.	.	.	.	.	.	.	.	.	.	.	.	100	100	.	.	.	.	.	.	.	.	.	.	.	.	.	.	.	.	.	.	.
S1551	Muenster	environment	.	.	.	.	.	.	.	.	.	.	.	.	100	100	.	.	.	.	.	100	.	.	.	.	.	.	.	.	.	.	.	.	.
S1546	Muenster	environment	.	.	.	.	.	.	.	.	.	.	.	.	100	100	.	100	.	.	.	.	.	.	.	.	.	.	.	.	.	.	.	.	.
S1582	Muenster	environment	.	.	.	.	.	.	.	.	.	.	.	.	100	100	.	.	.	.	.	.	.	.	.	.	.	.	.	.	.	.	.	.	.
S1557	Muenster	environment	.	.	.	.	.	.	.	.	.	.	.	.	100	100	.	.	.	.	.	.	.	.	.	.	.	.	.	.	.	.	.	.	.
S1544	Muenster	environment	.	.	.	.	.	.	.	.	.	.	.	.	100	100	.	.	.	.	.	.	.	.	.	.	.	.	.	.	.	.	.	.	.
S1542	Muenster	environment	.	.	.	.	.	.	.	.	.	.	.	.	100	100	.	.	.	.	.	.	.	.	.	.	.	.	.	.	.	.	.	.	.
S1575	Muenster	environment	.	.	.	.	.	.	.	.	.	.	.	.	100	100	.	.	.	.	.	.	.	.	.	.	.	.	.	.	.	.	.	.	.
S1584	Muenster	environment	.	.	.	.	.	.	.	.	.	.	.	.	100	100	.	.	.	.	.	.	.	.	.	.	.	.	.	.	.	.	.	.	.
S1576	Muenster	environment	.	.	.	.	.	.	.	.	.	.	.	.	100	100	.	.	.	.	.	.	.	.	.	.	.	.	.	.	.	.	.	.	.
S1580	Muenster	environment	.	.	.	.	.	.	.	.	.	.	.	.	100	100	.	.	.	.	.	.	.	.	.	.	.	.	.	.	.	.	.	.	.
S1579	Muenster	environment	.	.	.	.	.	.	.	.	.	.	.	.	100	100	.	.	100	.	.	.	.	.	.	.	.	.	.	.	.	.	.	.	.
HS1166	Chester	human	.	.	.	.	.	.	.	.	.	.	.	.	.	.	.	.	.	.	.	.	.	.	.	.	.	.	.	.	.	.	.	.	.
S968	Schwarzengrund	Environment	.	.	.	.	.	.	.	.	.	.	100	100	.	.	.	.	.	.	.	.	.	.	.	.	.	.	.	.	.	.	.	.	100
HS74	Schwarzengrund	Human	.	.	.	.	.	.	.	.	.	.	.	.	.	.	100	.	.	.	.	.	.	.	.	.	.	.	.	.	.	.	.	.	.
HS61650	Schwarzengrund	Human	.	100	100	.	.	.	99.6	.	.	.	.	99.61	.	.	.	.	.	.	.	.	.	.	.	.	.	.	.	.	.	98.55	.	.	100
S1838	Schwarzengrund	environment	.	100	100	.	.	.	99.6	.	.	.	.	99.61	.	.	.	.	.	.	.	.	.	.	.	.	.	.	.	.	.	.	.	.	.
S1844	Schwarzengrund	environment	.	100	100	.	.	.	99.6	.	.	.	.	99.61	.	.	.	.	.	.	.	.	.	.	.	.	.	.	.	.	.	.	.	.	.
S1843	Schwarzengrund	chicken	.	100	100	.	.	.	99.6	.	.	.	.	99.61	.	.	.	.	.	.	.	.	.	.	.	.	.	.	.	.	.	.	.	.	.
S1842	Schwarzengrund	chicken	.	100	100	.	.	.	99.6	.	.	.	.	99.61	.	.	.	.	.	.	.	.	.	.	.	.	.	.	.	.	.	.	.	.	.
S1851	Schwarzengrund	chicken	.	100	100	.	.	.	99.6	.	.	.	.	99.61	.	.	.	.	.	.	.	.	.	.	.	.	.	.	.	.	.	.	.	.	.
S1841	Schwarzengrund	environment	.	100	100	.	.	.	99.6	.	.	.	.	99.61	.	.	.	.	.	.	.	.	.	.	.	.	.	.	.	.	.	.	.	.	.
S1825	Schwarzengrund	environment	.	100	100	.	.	.	99.6	.	.	.	.	99.61	.	.	.	.	.	.	.	.	.	.	.	.	.	.	.	.	.	.	.	.	.
S1830	Schwarzengrund	chicken	.	100	100	.	.	.	99.6	.	.	.	.	99.61	.	.	.	.	.	.	.	.	.	.	.	.	.	.	.	.	.	.	.	.	.
S1833	Schwarzengrund	chicken	.	100	100	.	.	.	99.6	.	.	.	.	99.61	.	.	.	.	.	.	.	.	.	.	.	.	.	.	.	.	.	.	.	.	.
S1834	Schwarzengrund	environment	.	100	100	.	.	.	99.6	.	.	.	.	99.61	.	.	.	.	.	.	.	.	.	.	.	.	.	.	.	.	.	.	.	.	.
S1832	Schwarzengrund	environment	.	100	100	.	.	.	99.6	.	.	.	.	99.61	.	.	.	.	.	.	.	.	.	.	.	.	.	.	.	.	.	.	.	.	.
S1828	Schwarzengrund	chicken	.	100	100	.	.	.	99.6	.	.	.	.	99.61	.	.	.	.	.	.	.	.	.	.	.	.	.	.	.	.	.	.	.	.	.
HS5256	Schwarzengrund	Human	.	100	100	.	.	.	99.6	.	.	.	.	99.61	.	.	.	.	.	.	.	.	.	.	.	.	.	.	.	.	.	.	.	.	.
S1845	Schwarzengrund	environment	.	100	100	.	.	.	99.6	.	.	.	.	99.61	.	.	.	.	.	.	.	.	.	.	.	.	.	.	.	.	.	.	.	.	.
S1836	Schwarzengrund	chicken	.	100	100	.	.	.	99.6	.	.	.	.	99.61	.	.	.	.	.	.	.	.	.	.	.	.	.	.	.	.	.	.	.	.	.
HS91557	Schwarzengrund	Human	.	.	.	.	.	.	.	.	.	.	.	.	.	.	.	.	.	.	.	.	.	.	.	.	.	.	.	.	100	.	.	.	100
HS197	Schwarzengrund	Human	.	.	.	.	.	.	.	100	.	.	.	99.61	.	.	.	.	.	.	.	.	.	.	.	.	.	.	.	.	.	.	.	.	100
HS5294	Schwarzengrund	Human	.	.	.	.	.	.	.	.	.	.	.	.	.	.	.	.	.	.	.	100	.	.	.	.	.	.	.	.	.	.	.	.	100
HS36	Schwarzengrund	Human	.	.	.	.	.	.	.	.	.	.	.	.	.	.	.	.	.	.	.	100	.	.	.	.	.	.	.	.	100	.	.	.	100
			IncA/C2_1	IncFIB(AP001918)_1	IncFIB(K)_1_Kpn3	IncFIB(pB171)_1_pB171	IncFIB(pHCM2)_1_pHCM2	IncFIB(S)_1	IncFIC(FII)_1	IncFII(pCTU2)_1_pCTU2	IncFII(pKPX1)	IncFII(S)_1	IncFII_1	IncFII_1_pSFO	IncHI2_1	IncHI2A_1	IncI1_1_Alpha	IncI2_1_Delta	IncN_1	IncN2_1	IncP(6)_1	IncQ1_1	IncQ2_1	IncX1_1	IncX1_3	IncX3_1	IncY_1	Col(BS512)_1	Col(BS512)_1__NC_010656_dupe	Col(Ye4449)_1	Col156_1	Col8282_1	ColE10_1	ColpVC_1	ColRNAI_1
			5	17	7	4	1	32	16	1	1	31	1	18	23	23	20	2	7	1	1	15	12	2	5	1	6	2	2	4	11	1	7	2	86
		%	2.5	8.5	3.5	2	0.5	16	8	0.5	0.5	15.5	0.5	9	12.5	12.5	10	1	3.5	0.5	0.5	7.5	6	1	2.5	0.5	3	1	1	2	5.5	0.5	3.5	0.5	43

## Sheet: TableS2-Virulence
Code	Thakur lab ID	Host	Tree order	serovar	cluster	avrA	cdtB	cheW	cheY	csgA	csgB	csgC	csgD	csgE	csgF	csgG	entA	entB	entC	entE	entS	faeC	faeD	faeE	faeF	faeH	fepA	fepB	fepC	fepD	fepG	fimC	fimD	fimF	fimH	fimI	flgG	flgH	flhC	fliA	fliG	fliM	fliP	fyuA	gogB	grvA	gtrA	gtrB	hsiC1/vipB
SRR3199302	S1701	environment	1	Typhimurium	a	100	.	91.37	99.49	100	100	100	100	100	100	100	97.46	99.18	99.75	99.07	98.08	.	.	.	.	.	99.11	90.7	96.45	99.31	91.54	100	100	100	100	100	99.69	80.85	95.19	95.57	98.69	99.9	98.4	.	100	100	.	97.63	.
SRR3168993	S1697	environment	2	Typhimurium	a	100	.	91.37	99.49	100	100	100	100	100	100	100	97.46	99.18	99.75	99.07	98.08	.	.	.	.	.	99.11	90.7	96.45	99.31	91.54	100	100	100	100	100	99.69	80.85	95.19	95.71	98.69	99.9	98.4	.	100	100	.	97.63	.
SRR3168994	S1696	environment	3	Typhimurium	a	100	.	91.37	99.49	100	100	100	100	100	100	100	97.46	99.18	99.75	99.07	98.08	.	.	.	.	.	99.11	90.7	96.45	99.31	91.54	100	100	100	100	100	99.69	80.85	95.19	95.71	98.69	99.9	98.4	.	100	100	.	97.63	.
SRR3199295	S1695	environment	4	Typhimurium	a	100	.	91.37	99.49	100	100	100	100	100	100	100	97.46	99.18	99.75	99.07	98.08	.	.	.	.	.	99.11	90.7	96.45	99.31	91.54	100	100	100	100	100	99.69	80.85	95.19	95.71	98.69	99.9	98.4	.	100	100	.	97.63	.
SRR3199284	S1684	environment	5	Typhimurium	a	100	.	91.37	99.49	100	100	100	100	100	100	100	97.46	99.18	99.75	99.07	98.08	.	.	.	.	.	99.11	90.7	96.45	99.31	91.54	100	100	100	100	100	99.69	80.85	95.19	95.71	98.69	99.9	98.4	.	100	100	.	97.63	.
SRR3199287	S1687	environment	7	Typhimurium	a	100	.	91.37	99.49	100	100	100	100	100	100	100	97.46	99.18	99.75	99.07	98.08	.	.	.	.	.	99.11	90.7	96.45	99.31	91.54	100	100	100	100	100	99.69	80.85	95.19	95.71	98.69	99.9	98.4	.	100	100	.	97.63	.
NC-F3D14-14	S1715	environment	9	Typhimurium	a	100	.	91.37	99.49	100	100	100	100	100	100	100	97.46	99.18	99.75	99.07	98.08	.	.	.	.	.	99.11	90.7	96.45	99.31	91.54	100	100	100	100	100	99.69	80.85	95.19	95.71	98.69	99.9	98.4	.	100	100	.	97.63	.
SRR5280388	S1705	environment	10	Typhimurium	a	100	.	91.37	99.49	100	100	100	100	100	100	100	97.46	99.18	99.75	99.07	98.08	.	.	.	.	.	99.11	90.7	96.45	99.31	91.54	100	100	100	100	100	99.69	80.85	95.19	95.71	98.69	99.9	98.4	.	100	100	.	97.63	.
SRR3199286	S1686	environment	12	Typhimurium	a	100	.	91.37	99.49	100	100	100	100	100	100	100	97.46	99.18	99.75	99.07	98.08	.	.	.	.	.	99.11	90.7	96.45	99.31	91.54	100	100	100	100	100	99.69	80.85	95.19	95.71	98.69	99.9	98.4	.	100	100	.	97.63	.
SRR3199301	S1700	environment	14	Typhimurium	a	100	.	91.37	99.49	100	100	100	100	100	100	100	97.46	99.18	99.75	99.07	98.08	.	.	.	.	.	99.11	90.7	96.45	99.31	91.54	100	100	100	100	100	99.69	80.85	95.19	95.71	98.69	99.9	98.4	.	100	100	.	97.63	.
SRR3168991	S1699	environment	15	Typhimurium	a	100	.	91.37	99.49	100	100	100	100	100	100	100	97.46	99.18	99.75	99.07	98.08	.	.	.	.	.	99.11	90.7	96.45	99.31	91.54	100	100	100	100	100	99.69	80.85	95.19	95.71	98.69	99.9	98.4	.	100	100	.	97.63	.
SRR3168996	S1694	environment	18	Typhimurium	a	100	.	91.37	99.49	100	100	100	100	100	100	100	97.46	99.18	99.75	99.07	98.08	.	.	.	.	.	99.11	90.7	96.45	99.31	91.54	100	100	100	100	100	99.69	80.85	95.19	95.71	98.69	99.9	98.4	.	100	100	.	97.63	.
NC-F3D21-4	S1725	environment	19	Typhimurium	a	100	.	91.37	99.49	100	100	100	100	100	100	100	97.46	99.18	99.75	99.07	98.08	.	.	.	.	.	99.11	90.7	96.45	99.31	91.54	100	100	100	100	100	99.69	80.85	95.19	95.71	98.69	99.9	98.4	.	100	100	.	97.63	.
SRR3168997	S1693	environment	20	Typhimurium	a	100	.	91.37	99.49	100	100	100	100	100	100	100	97.46	99.18	99.75	99.07	98.08	.	.	.	.	.	99.11	90.7	96.45	99.31	91.54	100	100	100	100	100	99.69	80.85	95.19	95.71	98.69	99.9	98.4	.	100	100	.	97.63	.
SRR3168998	S1692	environment	21	Typhimurium	a	100	.	91.37	99.49	100	100	100	100	100	100	100	97.46	99.18	99.75	99.07	98.08	.	.	.	.	.	99.11	90.7	96.45	99.31	91.54	100	100	100	100	100	99.69	80.85	95.19	95.71	98.69	99.9	98.4	.	100	100	.	97.63	.
NC-F3D0-L8	S1736	environment	22	Typhimurium	a	100	.	91.37	99.49	100	100	100	100	100	100	100	97.46	99.18	99.75	99.07	98.08	.	.	.	.	.	99.11	90.7	96.45	99.31	91.54	100	100	100	100	100	99.69	80.85	95.19	95.71	98.69	99.9	98.4	.	100	100	.	97.63	.
SRR3199285	S1685	environment	26	Typhimurium	a	100	.	91.37	99.49	100	100	100	100	100	100	100	97.46	99.18	99.75	99.07	98.08	.	.	.	.	.	99.15	90.7	96.45	99.31	91.54	100	100	100	100	100	99.69	80.85	95.19	95.71	98.69	99.9	98.4	.	100	100	.	97.63	.
SRR3168999	S1691	environment	32	Typhimurium	a	100	.	91.37	99.49	100	100	100	100	100	100	100	97.46	99.18	99.75	99.07	98.08	.	.	.	.	.	99.11	90.7	96.45	99.31	91.54	100	100	100	100	100	99.69	80.85	95.19	95.71	98.69	99.9	98.4	.	100	100	.	97.63	.
HS71549_S9	HS71549	Human	33	Typhimurium	a	100	.	91.37	99.49	100	100	100	100	100	100	100	97.46	99.18	99.75	99.07	98.08	.	.	.	.	.	99.11	90.7	96.45	99.31	91.54	100	100	100	100	100	99.69	80.85	95.19	95.71	98.69	99.9	98.4	.	100	100	.	97.63	.
NC-S1151_S23	S1151	Swine	34	Typhimurium	a	100	.	91.37	99.49	100	100	100	100	100	100	100	97.46	99.18	99.75	99.07	98.08	.	.	.	.	.	99.11	90.7	96.45	99.31	91.54	100	100	100	100	100	99.69	80.85	95.19	95.71	98.69	99.9	98.4	.	.	100	.	97.63	.
NC-S1163_S3	S1163	Swine	35	Typhimurium	a	100	.	91.37	99.49	100	100	100	100	100	100	100	97.46	99.18	99.75	99.07	98.08	.	.	.	.	.	99.11	90.7	96.45	99.31	91.54	100	100	100	100	100	99.69	80.85	95.19	95.71	98.69	99.9	98.4	.	.	100	.	97.63	.
HS51537_S13	HS51537	Human	36	Typhimurium	a	100	.	91.37	99.49	100	100	100	100	100	100	100	97.46	99.18	99.75	99.07	98.08	.	.	.	.	.	99.11	90.7	96.45	99.31	91.54	100	100	100	100	100	99.69	80.85	95.19	95.71	98.69	99.9	98.4	.	100	100	.	97.63;97.31	.
NC-S442_S8	S442	Swine	37	Typhimurium	a	100	.	91.37	99.49	100	100	100	100	100	100	100	97.46	99.18	99.75	99.07	98.08	.	.	.	.	.	99.11	90.7	96.45	99.31	91.54	100	100	100	100	100	99.69	80.85	95.19	95.71	98.69	99.9	98.4	.	.	100	.	97.31;97.63	.
SRR2913594	HS5826	Human	38	Typhimurium	a	99.89	.	91.37	99.49	100	100	100	100	100	100	100	97.46	99.18	99.75	99.07	98.08	.	.	.	.	.	99.24	90.7	96.45	99.31	91.54	100	100	100	100	100	99.69	80.85	95.19	95.71	98.69	99.9	98.4	.	100	100	.	.	.
NC-S1347_S21	S1347	Swine	39	Typhimurium	a	99.89	.	91.37	99.49	100	100	100	100	100	100	100	97.46	99.18	99.75	99.07	98.08	.	.	.	.	.	99.11	90.7	96.45	99.31	91.54	100	100	100	100	100	99.69	80.85	95.19	95.71	98.69	99.9	98.4	.	100	100	.	97.63	.
NC-S1349_S24	S1349	Swine	40	Typhimurium	a	99.89	.	91.37	99.49	100	100	100	100	100	100	100	97.46	99.18	99.75	99.07	98.08	.	.	.	.	.	99.11	90.7	96.45	99.31	91.54	100	100	100	100	100	99.69	80.85	95.19	95.71	98.69	99.9	98.4	.	100	100	.	97.63	.
NC-F6D0-A8	S1791	environment	41	I 4,[5],12:i:-	a	100	.	91.37	99.49	100	100	100	100	100	100	100	97.46	99.18	99.75	99.07	98.08	.	.	.	.	.	99.11	90.7	96.45	99.31	91.54	100	100	100	100	100	99.69	80.85	95.19	95.71	98.69	99.9	98.4	.	100	.	.	97.63	.
NC-F0095_S14	S1847	chicken	42	Typhimurium	a	100	.	91.37	99.49	100	100	100	100	100	100	100	97.46	99.18	99.75	99.07	98.08	.	.	.	.	.	99.11	90.7	96.45	99.31	91.54	100	100	100	100	100	99.69	80.85	95.19	95.71	98.69	99.9	98.4	100	.	.	.	97.63	.
HS51628_S19	HS51628	Human	43	Typhimurium	a	100	.	91.37	99.49	100	100	100	100	100	100	100	97.46	99.18	99.75	99.07	98.08	.	.	.	.	.	99.24	90.7	96.45	99.31	91.54	100	100	100	100	100	99.69	80.85	95.19	95.71	98.69	99.9	98.4	100	.	.	.	97.63	.
HS16119_S1	HS16119	Human	44	Typhimurium	a	100	.	91.37	99.49	100	100	100	100	100	100	100	97.46	99.18	99.75	99.07	98.08	.	.	.	.	.	99.11	90.7	96.45	99.31	91.54	99.86	100	100	100	100	99.69	80.85	95.19	95.71	98.69	99.9	98.4	.	100	100	.	97.63	.
HS91570_S24	HS91570	Human	45	Typhimurium	a	99.89	.	91.37	99.49	100	100	100	100	100	100	100	97.46	99.18	99.75	99.07	98.08	.	.	.	.	.	99.11	90.7	96.45	99.31	91.54	100	100	100	100	100	99.69	80.85	95.19	95.71	98.69	99.9	98.4	.	100	100	.	80.54	.
HS5604_S8	HS5604	Human	46	Typhimurium	a	99.89	.	91.37	99.49	100	100	100	100	100	100	100	97.46	99.18	99.75	99.07	98.08	.	.	.	.	.	99.11	90.7	96.45	99.31	91.54	100	100	100	100	100	99.69	80.85	95.19	95.71	98.69	99.9	98.4	.	100	100	.	97.63	.
NC-B6-F2L6_S4	S1810	environment	47	I 4,[5],12:i:-	a	99.89	.	91.37	99.49	100	100	100	100	100	100	100	97.46	99.18	99.75	99.07	98.08	.	.	.	.	.	99.11	90.7	96.45	99.31	91.54	100	100	100	100	100	99.69	80.85	95.19	95.71	98.69	99.9	98.4	.	100	100	100	80.54	.
NC-B3-F2F9_S15	S1807	chicken	48	I 4,[5],12:i:-	a	99.89	.	91.37	99.49	100	100	100	100	100	100	100	97.46	99.18	99.75	99.07	98.08	.	.	.	.	.	99.11	90.7	96.45	99.31	91.54	100	100	100	100	100	99.69	80.85	95.19	95.71	98.69	99.9	98.4	.	100	100	.	80.54	.
NC-A1-F2L2_S3	S1796	environment	49	I 4,[5],12:i:-	a	99.89	.	91.37	99.49	100	100	100	100	100	100	100	97.46	99.18	99.75	99.07	98.08	.	.	.	.	.	99.11	90.7	96.45	99.31	91.54	100	100	100	100	100	99.69	80.85	95.19	95.71	98.69	99.9	98.4	.	100	100	100	80.54	.
NC-B4-F2F12-M4710_S10	S1808	chicken	50	I 4,[5],12:i:-	a	99.89	.	91.37	99.49	100	100	100	100	100	100	100	97.46	99.18	99.75	99.07	98.08	.	.	.	.	.	99.11	90.7	96.45	99.31	91.54	100	100	100	100	100	99.69	80.85	95.19	95.71	98.69	99.9	98.4	.	100	100	.	80.54	.
NC-B8-F2F3_S1	S1812	chicken	51	I 4,[5],12:i:-	a	99.89	.	91.37	99.49	100	100	100	100	100	100	100	97.46	99.18	99.75	99.07	98.08	.	.	.	.	.	99.11	90.7	96.45	99.31	91.54	100	100	100	100	100	99.69	80.85	95.19	95.71	98.69	99.9	98.4	.	100	100	.	80.54	.
NC-C5-F2S17-M4710_S12	S1816	environment	52	I 4,[5],12:i:-	a	99.89	.	91.37	99.49	100	100	100	100	100	100	100	97.46	99.18	99.75	99.07	98.08	.	.	.	.	.	99.11	90.7	96.45	99.31	91.54	100	100	100	100	100	99.69	80.85	95.19	95.71	98.69	99.9	98.4	.	100	100	.	80.54	.
NC-B5-F2F11_S2	S1809	chicken	53	I 4,[5],12:i:-	a	99.89	.	91.37	99.49	100	100	100	100	100	100	100	97.46	99.18	99.75	99.07	98.08	.	.	.	.	.	99.11	90.7	96.45	99.31	91.54	100	100	100	100	100	99.69	80.85	95.19	95.71	98.69	99.9	98.4	.	100	100	100	80.54	.
HS61641_S20	HS61641	Human	54	Typhimurium	a	99.89	.	91.37	99.49	100	100	100	100	100	100	100	97.46	99.18	99.75	99.07	98.08	.	.	.	.	.	99.11	90.7	96.45	99.31	91.54	100	100	100	100	100	99.69	80.85	95.19	95.71	98.69	99.9	98.4	.	100	100	100	80.54	.
HS61639_S17	HS61639	Human	55	Typhimurium	a	99.89	.	91.37	99.49	100	100	100	100	100	100	100	97.46	99.18	99.75	99.07	98.08	.	.	.	.	.	99.24	90.7	96.45	99.31	91.54	100	100	100	100	100	99.69	80.85	95.19	95.71	98.69	99.9	98.4	.	100	100	100	80.54	.
SRR4032951	HS61622	Human	56	Typhimurium	a	99.89	.	91.37	99.49	100	100	100	100	100	100	100	97.46	99.18	99.75	99.07	98.08	.	.	.	.	.	99.11	90.7	96.45	99.31	91.54	100	100	100	100	100	99.69	80.85	95.19	95.71	98.69	99.9	98.4	.	100	100	.	80.54	.
HS61648_S23	HS61648	Human	57	Typhimurium	a	99.89	.	91.37	99.49	100	100	100	100	100	100	100	97.46	99.18	99.75	99.07	98.08	.	.	.	.	.	99.11	90.7	96.45	99.31	91.54	100	100	100	100	100	99.69	80.85	95.19	95.71	98.69	99.9	98.4	.	100	100	100	80.54	.
HS61616_S11	HS61616	Human	58	Typhimurium	a	99.89	.	91.37	99.49	100	100	100	100	100	100	100	97.46	99.18	99.75	99.07	98.08	.	.	.	.	.	99.11	90.7	96.45	99.31	91.54	100	100	100	100	100	99.69	80.85	95.19	95.71	98.69	99.9	98.4	.	100	100	.	80.54	.
HS61619_S14	HS61619	Human	59	Typhimurium	a	99.89	.	91.37	99.49	100	100	100	100	100	100	100	97.46	99.18	99.75	99.07	98.08	.	.	.	.	.	99.11	90.7	96.45	99.31	91.54	100	100	100	100	100	99.69	80.85	95.19	95.71	98.69	99.9	98.4	.	100	100	.	97.63	.
HS81528_S15	HS81528	Human	60	Typhimurium	a	99.89	.	91.37	99.49	100	100	100	100	100	100	100	97.46	99.18	99.75	99.07	98.08	.	.	.	.	.	99.11	90.7	96.45	99.31	91.54	100	100	100	100	100	99.69	80.85	95.19	95.71	98.69	99.9	98.4	.	100	100	.	97.63	.
HS51616_S16	HS51616	Human	61	Typhimurium	0	100	.	91.37	99.49	100	100	100	100	100	100	100	97.46	99.18	99.75	99.07	98.08	.	.	.	.	.	99.11	90.7	96.45	99.31	91.54	100	100	100	100	100	99.69	80.85	95.19	95.71	98.69	99.9	98.4	.	.	100	.	97.63	.
SRR1815272	HS195	human	62	Heidelberg	0	100	.	91.37	99.49	100	100	100	100	100	100	100	97.46	99.18	99.75	99.07	98.08	.	.	.	.	.	99.06	90.7	96.45	98.33	91.54	100	100	100	100	100	99.69	80.85	95.19	95.71	98.69	99.9	98.4	.	.	100	.	.	.
NC-I0309_S2	S1839	environment	63	Heidelberg	0	100	.	91.37	99.49	100	100	100	100	100	100	100	97.46	99.18	99.75	99.07	98.08	.	.	.	.	.	99.06	90.7	96.45	98.33	91.54	100	100	100	100	100	99.69	80.85	95.19	95.71	98.69	99.9	98.4	.	.	100	.	97.31;97.63	.
HS3777_S10	HS3777	Human	64	Enteritidis	0	100	.	91.37	99.49	100	100	100	100	100	100	100	97.46	99.18	99.75	98.82	98.08	.	.	.	.	.	99.06	90.7	96.45	98.53	91.54	100	100	100	100	100	99.69	80.85	95.19	95.71	98.69	99.9	98.4	.	.	.	.	97.63	.
SRR1815275	HS295	human	65	Muenchen	0	100	.	91.37	99.49	100	100	100	100	100	100	100	97.46	99.18	99.75	99.07	98.08	.	.	.	.	.	99.24	90.7	96.45	99.31	91.54	100	100	100	100	100	99.69	80.85	95.19	95.71	98.69	99.9	98.4	.	.	.	.	96.34	.
SRR1815285	HS1004	human	66	Muenchen	0	100	.	91.37	99.49	100	100	100	100	100	100	100	97.46	99.18	99.75	99.07	98.08	.	.	.	.	.	99.24	90.7	96.45	99.31	91.54	100	100	100	100	100	99.69	80.85	95.19	95.71	98.69	99.9	98.4	.	.	.	.	96.34	.
SRR1815280	HS743	human	67	Muenchen	0	100	.	91.37	99.49	100	100	100	100	100	100	100	97.46	99.18	99.75	99.07	98.08	.	.	.	.	.	99.24	90.7	96.45	99.31	91.54	100	100	100	100	100	99.69	80.85	95.19	95.71	98.69	99.9	98.4	.	.	.	.	96.34	.
SRR1815276	HS296	human	68	Muenchen	0	100	.	91.37	99.49	100	100	100	100	100	100	100	97.46	99.18	99.75	98.88	98.08	.	.	.	.	.	99.24	90.7	96.45	99.31	91.54	100	100	100	100	100	99.69	80.85	95.19	95.71	98.69	99.9	98.4	.	.	.	.	96.34	83.3
SRR1815279	HS741	human	69	Muenchen	b	100	.	91.37	99.49	100	100	100	100	100	100	100	97.46	99.18	99.75	98.88	98.08	.	.	.	.	.	99.11	90.7	96.45	98.33	91.54	100	100	100	100	100	99.69	80.85	.	.	.	.	.	.	.	.	.	96.34	83.3
SRR1815278	HS372	human	70	Muenchen	b	100	.	91.37	99.49	100	100	100	100	100	100	100	97.46	99.18	99.75	98.88	98.08	.	.	.	.	.	99.11	90.7	96.45	98.33	91.54	100	100	100	100	100	99.69	80.85	.	95.71	98.69	99.9	98.4	.	.	.	.	96.34	83.3
SRR1815289	HS1366	human	71	Muenchen	b	100	.	91.37	99.49	100	100	100	100	100	100	100	97.46	99.18	99.75	98.88	98.08	.	.	.	.	.	99.11	90.7	96.45	98.33	91.54	100	100	100	100	100	99.69	80.85	.	95.71	98.69	99.9	98.4	.	.	.	.	96.34	83.3
SRR1815277	HS297	human	72	Muenchen	b	99.89	.	91.37	99.49	100	100	100	100	100	100	100	97.46	99.18	99.75	98.88	98.08	.	.	.	.	.	99.11	90.7	96.45	98.33	91.54	100	100	100	100	100	99.69	80.85	.	95.71	98.69	99.9	98.4	.	.	99.72	.	96.34	83.3
SRR1815286	HS1165	human	73	Muenchen	b	100	.	91.37	99.49	100	100	100	100	100	100	100	97.46	99.18	99.75	98.88	98.08	.	.	.	.	.	99.11	90.7	96.45	98.33	91.54	100	100	100	100	100	99.69	80.85	.	95.71	98.69	99.9	98.4	.	.	98.31	.	96.34	.
SRR1815294	S533	environment	74	Braenderup	0	100	.	91.37	99.49	100	100	100	100	100	100	100	97.46	99.18	99.75	99.01	98.08	.	.	.	.	.	99.06	90.7	96.45	98.33	91.54	100	100	100	100	100	99.69	80.85	95.19	95.71	98.69	99.9	98.4	.	.	.	.	96.56	.
SRR3278465	S1556	environment	75	Uganda	c	100	.	91.37	99.49	100	100	100	100	100	100	100	97.46	99.18	99.75	98.88	98.08	.	.	.	.	.	99.11	90.7	96.45	99.21	91.54	100	100	100	100	100	99.69	80.85	95.19	95.71	98.69	99.9	98.4	.	.	.	.	.	83.3
SRR3278453	S1549	environment	76	Uganda	c	100	.	91.37	99.49	100	100	100	100	100	100	100	97.46	99.18	99.75	98.88	98.08	.	.	.	.	.	99.11	90.7	96.45	99.21	91.54	100	100	100	100	100	99.69	80.85	95.19	95.71	98.69	99.9	98.4	.	.	.	.	.	83.3
SRR3205878	S1578	environment	77	Uganda	c	100	.	91.37	99.49	100	100	100	100	100	100	100	97.46	99.18	99.75	98.88	98.08	.	.	.	.	.	99.11	90.7	96.45	99.21	91.54	100	100	100	100	100	99.69	80.85	95.19	95.71	98.69	99.9	98.4	.	.	.	.	.	83.3
SRR3278451	S1547	environment	78	Uganda	c	100	.	91.37	99.49	100	100	100	100	100	100	100	97.46	99.18	99.75	98.88	98.08	.	.	.	.	.	99.11	90.7	96.45	99.21	91.54	100	100	100	100	100	99.69	80.85	95.19	95.71	98.69	99.9	98.4	.	.	.	.	.	83.3
SRR3205888	S1641	environment	79	Anatum	0	100	.	.	99.49	100	100	100	100	100	100	100	97.46	99.18	99.75	98.88	98.08	91.58	96.6	91.25	.	99.5	99.02	90.7	96.45	98.33	91.54	100	100	100	100	100	99.69	80.85	95.19	95.71	98.69	99.9	98.4	.	.	.	.	.	83.17
NC-S1426_S1	S1426	Swine	80	Ouakam	0	100	.	91.37	99.49	100	100	100	100	100	100	100	97.46	99.18	99.75	99.07	98.08	.	.	.	.	.	99.11	90.7	96.45	98.33	91.54	100	100	100	100	100	99.69	80.85	.	95.71	98.69	99.9	98.4	.	.	.	.	.	.
SRR1815263	HS75	human	81	Derby	d	100	.	91.37	99.49	100	100	100	100	100	100	100	97.46	99.18	99.75	99.07	98.08	.	.	.	.	.	99.2	90.7	96.45	98.33	91.54	100	100	100	100	100	99.69	80.85	95.19	95.71	98.69	99.9	98.4	.	.	.	100	97.63	.
SRR1815284	HS1002	human	82	Derby	d	100	.	91.37	99.49	100	100	100	100	100	100	100	97.46	99.18	99.75	99.07	98.08	.	.	.	.	.	99.2	90.7	96.45	98.33	91.54	100	100	100	100	100	99.69	80.85	95.19	95.71	98.69	99.9	98.4	.	.	.	100	97.63	.
SRR1815273	HS289	human	83	Derby	d	100	.	91.37	99.49	100	100	100	100	100	100	100	97.46	99.18	99.75	99.07	98.08	.	.	.	.	.	99.2	90.7	96.45	98.33	91.54	100	100	100	100	100	99.69	80.85	95.19	95.71	98.69	99.9	98.4	.	.	.	100	97.63	.
SRR1815232	S1073	swine	84	Derby	d	100	.	91.37	99.49	100	100	100	100	100	100	100	97.46	99.18	99.75	99.07	98.08	.	.	.	.	.	99.2	90.7	96.45	98.33	91.54	100	100	100	100	100	99.69	80.85	95.19	95.71	98.69	99.9	98.4	.	.	.	100	97.63	.
SRR1815231	S1047	swine	85	Derby	d	100	.	91.37	99.49	100	100	100	100	100	100	100	97.46	99.18	99.75	99.07	98.08	.	.	.	.	.	99.2	90.7	96.45	98.33	91.54	100	100	100	100	100	99.69	80.85	95.19	95.71	98.69	99.9	98.4	.	.	.	100	97.63	.
HS71540_S6	HS71540	Human	86	Derby	d	100	.	91.37	99.49	100	100	100	100	100	100	100	97.46	99.18	99.75	99.07	98.08	.	.	.	.	.	99.2	90.7	96.45	98.33	91.54	100	100	100	100	100	99.69	80.85	95.19	95.71	98.69	99.9	98.4	.	.	.	100	97.63	.
SRR1815281	HS832	human	87	Derby	d	100	.	91.37	99.49	100	100	100	100	100	100	100	97.46	99.18	99.75	99.07	98.08	.	.	.	.	.	99.2	90.7	96.45	98.33	91.54	100	100	100	100	100	99.69	80.85	95.19	95.71	98.69	99.9	98.4	.	.	.	100	97.63	.
SRR1815218	S428	swine	88	Derby	d	100	.	91.37	99.49	100	100	100	100	100	100	100	97.46	99.18	99.75	99.07	98.08	.	.	.	.	.	99.2	90.7	96.45	98.33	91.54	100	100	100	100	100	99.69	80.85	95.19	95.71	98.69	99.9	98.4	.	.	.	100	97.63	.
SRR1815291	S433	environment	89	Derby	d	100	.	91.37	99.49	100	100	100	100	100	100	100	97.46	99.18	99.75	99.07	98.08	.	.	.	.	.	99.2	90.7	96.45	98.33	91.54	100	100	100	100	100	99.69	80.85	95.19	95.71	98.69	99.9	98.4	.	.	.	100	97.63	.
SRR1815293	S504	environment	90	Derby	d	100	.	91.37	99.49	100	100	100	100	100	100	100	97.46	99.18	99.75	99.07	98.08	.	.	.	.	.	99.2	90.7	96.45	98.33	91.54	100	100	100	100	100	99.69	80.85	95.19	95.71	98.69	99.9	98.4	.	.	.	100	97.63	.
SRR3199299	S1698	environment	91	Derby	d	100	.	91.37	99.49	100	100	100	100	100	100	100	97.46	99.18	99.75	99.07	98.08	.	.	.	.	.	99.2	90.7	96.45	98.33	91.54	100	100	100	100	100	99.69	80.85	95.19	95.71	98.69	99.9	98.4	.	.	.	100	97.63	.
SRR1815214	S314	swine	93	Derby	d	100	.	91.37	99.49	100	100	100	100	100	100	100	97.46	99.18	99.75	99.07	98.08	.	.	.	.	.	99.2	90.7	96.45	98.33	91.54	100	100	100	100	100	99.69	80.85	95.19	95.71	98.69	99.9	98.4	.	.	.	.	94.19	.
SRR1815213	S302	swine	94	Derby	d	100	.	91.37	99.49	100	100	100	100	100	100	100	97.46	99.18	99.75	99.07	98.08	.	.	.	.	.	99.2	90.7	96.45	98.33	91.54	100	100	100	100	100	99.69	80.85	95.19	95.71	98.69	99.9	98.4	.	.	.	.	94.19	.
HS91540_S18	HS91540	Human	95	Derby	d	100	.	91.37	99.49	100	100	100	100	100	100	100	97.46	99.18	99.75	99.07	98.08	.	.	.	.	.	99.2	90.7	96.45	98.33	91.54	100	100	100	100	100	99.69	80.85	95.19	95.71	98.69	99.9	98.4	.	.	.	.	97.31	.
NC-F5D0-L4	S1775	environment	96	Derby	d	100	.	91.37	99.49	100	100	100	100	100	100	100	97.46	99.18	99.75	99.07	98.08	.	.	.	.	.	99.2	90.7	96.45	98.33	91.54	100	100	100	100	100	99.69	80.85	95.19	95.71	98.69	99.9	98.4	.	.	.	.	97.31	.
NC-F5D0-A4	S1768	environment	97	Derby	d	100	.	91.37	99.49	100	100	100	100	100	100	100	97.46	99.18	99.75	99.07	98.08	.	.	.	.	.	99.2	90.7	96.45	98.33	91.54	100	100	100	100	100	99.69	80.85	95.19	95.71	98.69	99.9	98.4	.	.	.	.	97.31	.
SRR1815288	HS1171	human	98	Derby	d	100	.	91.37	99.49	100	100	100	100	100	100	100	97.46	99.18	99.75	99.07	98.08	.	.	.	.	.	99.2	90.7	96.45	98.33	91.54	100	100	100	100	100	99.69	80.85	95.19	95.71	98.69	99.9	98.4	.	.	.	.	94.19	.
SRR1815234	S1086	swine	99	Derby	d	100	.	91.37	99.49	100	100	100	100	100	100	100	97.46	99.18	99.75	99.07	98.08	.	.	.	.	.	99.2	90.7	96.45	98.33	91.54	100	100	100	100	100	99.69	80.85	95.19	95.71	98.69	99.9	98.4	.	.	.	.	94.19	.
SRR1815233	S1085	swine	100	Derby	d	100	.	91.37	99.49	100	100	100	100	100	100	100	97.46	99.18	99.75	99.07	98.08	.	.	.	.	.	99.2	90.7	96.45	98.33	91.54	100	100	100	100	100	99.69	80.85	95.19	95.71	98.69	99.9	98.4	.	.	.	.	94.19	.
SRR1815282	HS920	human	101	Derby	0	100	.	91.57	99.49	100	100	100	100	100	100	100	97.46	99.18	99.75	99.07	98.08	.	.	.	.	.	99.24	91.01	96.45	98.33	91.54	100	100	100	100	100	99.69	80.85	95.19	95.71	98.69	99.9	98.4	.	.	.	100	97.63	.
HS5396_S5	HS5396	Human	102	Derby	0	100	.	91.57	99.49	100	100	100	100	100	100	100	97.46	99.18	99.75	99.07	98.08	.	.	.	.	.	99.24	91.01	96.45	98.33	91.54	100	100	100	100	100	99.69	80.85	95.19	95.71	98.69	99.9	98.4	.	.	.	100	97.63	.
NC-S802_S19	S802	Swine	103	Rissen	e	100	.	91.37	99.49	100	100	100	100	100	100	100	97.46	99.18	99.75	99.07	98.08	.	.	.	.	.	99.2	90.7	96.45	98.33	91.54	100	100	100	100	100	99.69	80.85	.	95.71	98.69	99.9	98.4	.	.	.	100	.	.
NC-S803_S21	S803	Swine	104	Rissen	e	100	.	91.37	99.49	100	100	100	100	100	100	100	97.46	99.18	99.75	99.07	98.08	.	.	.	.	.	99.2	90.7	96.45	98.33	91.54	100	100	100	100	100	99.69	80.85	.	95.71	98.69	99.9	98.4	.	.	.	100	.	.
NC-S801_S17	S801	Swine	105	Rissen	e	100	.	91.37	99.49	100	100	100	100	100	100	100	97.46	99.18	99.75	99.07	98.08	.	.	.	.	.	99.2	90.7	96.45	98.33	91.54	100	100	100	100	100	99.69	80.85	.	95.71	98.69	99.9	98.4	.	.	.	.	.	.
NC-S810_S3	S810	Swine	106	Rissen	e	100	.	91.37	99.49	100	100	100	100	100	100	100	97.46	99.18	99.75	99.07	98.08	.	.	.	.	.	99.2	90.7	96.45	98.33	91.54	100	100	100	100	100	99.69	80.85	.	95.71	98.69	99.9	98.4	.	.	.	.	.	.
NC-S812_S9	S812	Swine	107	Rissen	e	100	.	91.37	99.49	100	100	100	100	100	100	100	97.46	99.18	99.75	99.07	98.08	.	.	.	.	.	99.2	90.7	96.45	98.33	91.54	100	100	100	100	100	99.69	80.85	.	95.71	98.69	99.9	98.4	.	.	.	.	.	.
NC-S811_S6	S811	Swine	108	Rissen	e	100	.	91.37	99.49	100	100	100	100	100	100	100	97.46	99.18	99.75	99.07	98.08	.	.	.	.	.	99.2	90.7	96.45	98.33	91.54	100	100	100	100	100	99.69	80.85	.	95.71	98.69	99.9	98.4	.	.	.	.	90.43	.
NC-F3D0-L5	S1734	environment	109	Rissen	e	100	.	91.37	99.49	100	100	100	100	100	100	100	97.46	99.18	99.75	99.07	98.08	.	.	.	.	.	99.2	90.7	96.45	98.33	91.54	100	100	100	100	100	99.69	80.85	.	95.71	98.69	99.9	98.4	.	.	.	.	.	.
NC-F6D0-A19	S1794	environment	110	Rissen	e	100	.	91.37	99.49	100	100	100	100	100	100	100	97.46	99.18	99.75	99.07	98.08	.	.	.	.	.	99.2	90.7	96.45	98.33	91.54	100	100	100	100	100	99.69	80.85	.	95.71	98.69	99.9	98.4	.	.	.	.	.	.
NC-F6D0-A20	S1795	environment	111	Rissen	e	100	.	91.37	99.49	100	100	100	100	100	100	100	97.46	99.18	99.75	99.07	98.08	.	.	.	.	.	99.2	90.7	96.45	98.33	91.54	100	100	100	100	100	99.69	80.85	.	95.71	98.69	99.9	98.4	.	.	.	100	.	.
NC-F6D0-L8	S1785	environment	112	Rissen	e	100	.	91.37	99.49	100	100	100	100	100	100	100	97.46	99.18	99.75	99.07	98.08	.	.	.	.	.	99.2	90.7	96.45	98.33	91.54	100	100	100	100	100	99.69	80.85	.	95.71	98.69	99.9	98.4	.	.	.	100	.	.
NC-F6D0-A18	S1793	environment	113	Rissen	e	100	.	91.37	99.49	100	100	100	100	100	100	100	97.46	99.18	99.75	99.07	98.08	.	.	.	.	.	99.2	90.7	96.45	98.33	91.54	100	100	100	100	100	99.69	80.85	.	95.71	98.69	99.9	98.4	.	.	.	.	.	.
NC-F6D0-A13	S1792	environment	114	Rissen	e	100	.	91.37	99.49	100	100	100	100	100	100	100	97.46	99.18	99.75	99.07	98.08	.	.	.	.	.	99.2	90.7	96.45	98.33	91.54	100	100	100	100	100	99.69	80.85	.	95.71	98.69	99.9	98.4	.	.	.	.	.	.
NC-F6D0-A4	S1789	environment	115	Rissen	e	100	.	91.37	99.49	100	100	100	100	100	100	100	97.46	99.18	99.75	99.07	98.08	.	.	.	.	.	99.2	90.7	96.45	98.33	91.54	100	100	100	100	100	99.69	80.85	.	95.71	98.69	99.9	98.4	.	.	.	.	.	.
NC-F6D0-L9	S1786	environment	116	Rissen	e	100	.	91.37	99.49	100	100	100	100	100	100	100	97.46	99.18	99.75	99.07	98.08	.	.	.	.	.	99.2	90.7	96.45	98.33	91.54	100	100	100	100	100	99.69	80.85	.	95.71	98.69	99.9	98.4	.	.	.	.	.	.
NC-E4-F1L8_S16	S1831	environment	117	Kentucky	f	100	.	91.37	99.49	100	100	100	100	100	100	100	97.46	99.18	99.75	98.82	98.08	91.58	96.6	89.83	82.72	99.5	99.15	90.7	96.45	99.31	91.54	100	.	100	100	100	99.69	80.85	95.19	95.71	98.69	99.9	98.4	.	.	.	100	97.74	83.3
NC-PS134_S14	PS134	Chicken	118	Kentucky	f	100	.	91.37	99.49	100	100	100	100	100	100	100	97.46	99.18	99.75	99.01	98.08	91.58	96.6	89.83	82.72	99.5	99.15	90.7	96.45	99.31	91.54	100	100	100	100	100	99.69	80.85	95.19	95.71	98.69	99.9	98.4	.	.	.	100	97.74	83.3
NC-PS091_S11	PS091	Chicken	119	Kentucky	f	100	.	91.37	99.49	100	100	100	100	100	100	100	97.46	99.18	99.75	99.01	98.08	91.58	96.6	89.83	82.72	99.5	99.15	90.7	96.45	99.31	91.54	100	100	100	100	100	99.69	80.85	95.19	95.71	98.69	99.9	98.4	.	.	.	100	97.74	83.3
NC-PS188_S20	PS188	Chicken	120	Kentucky	f	100	.	91.37	99.49	100	100	100	100	100	100	100	97.46	99.18	99.75	99.01	98.08	91.58	96.6	89.83	82.72	99.5	99.15	90.7	96.45	99.31	91.54	100	100	100	100	100	99.69	80.85	95.19	95.71	98.69	99.9	98.4	.	.	.	100	97.74	83.3
NC-PS137_S17	PS137	Chicken	121	Kentucky	f	100	.	91.37	99.49	100	100	100	100	100	100	100	97.46	99.18	99.75	99.01	98.08	91.58	96.6	89.83	82.72	99.5	99.15	90.7	96.45	99.31	91.54	100	100	100	100	100	99.69	80.85	95.19	95.71	98.69	99.9	98.4	.	.	.	100	97.74	83.3
NC-S1433_S10	S1433	Swine	122	Senftenberg	g	100	.	91.37	99.49	100	100	100	100	100	100	100	97.46	99.18	99.75	98.94	98.08	.	.	.	.	.	99.2	90.7	96.45	98.33	91.54	100	100	100	100	100	99.69	80.85	.	95.71	98.69	99.9	98.4	.	.	.	100	97.63	.
NC-S1432_S7	S1432	Swine	123	Senftenberg	g	100	.	91.37	99.49	100	100	100	100	100	100	100	97.46	99.18	99.75	98.94	98.08	.	.	.	.	.	99.06	90.7	96.45	98.33	91.54	100	100	100	100	100	99.69	80.85	.	95.71	98.69	99.9	98.4	.	.	.	100	97.63	.
NC-S617_S11	S617	Swine	124	Senftenberg	g	100	.	91.37	99.49	100	100	100	100	100	100	100	97.46	99.18	99.75	98.94	98.08	.	.	.	.	.	99.06	90.7	96.45	98.33	91.54	100	100	100	100	100	99.69	80.85	.	95.71	98.69	99.9	98.4	.	.	.	100	97.63	.
NC-S1763_S5	S1763	Environment	125	Senftenberg	g	100	.	91.37	99.49	100	100	100	100	100	100	100	97.46	99.18	99.75	98.94	98.08	.	.	.	.	.	99.06	90.7	96.45	98.33	91.54	100	100	100	100	100	99.69	80.85	.	95.71	98.69	99.9	98.4	.	.	.	100	97.63	.
NC-S1744_S20	S1744	Environment	126	Senftenberg	g	100	.	91.37	99.49	100	100	100	100	100	100	100	97.46	99.18	99.75	98.94	98.08	.	.	.	.	.	99.06	90.7	96.45	98.33	91.54	100	100	100	100	100	99.69	80.85	.	95.71	98.69	99.9	98.4	.	.	.	100	97.63	.
SRR1815297	S782	environment	127	Senftenberg	g	100	.	91.37	99.49	100	100	100	100	100	100	100	97.46	99.18	99.75	98.94	98.08	.	.	.	.	.	99.06	90.7	96.45	98.33	91.54	100	100	100	100	100	99.69	80.85	.	95.71	98.69	99.9	98.4	.	.	.	100	97.63	.
NC-S1429_S4	S1429	Swine	128	Senftenberg	g	100	.	91.37	99.49	100	100	100	100	100	100	100	97.46	99.18	99.75	98.94	98.08	.	.	.	.	.	99.06	90.7	96.45	98.33	91.54	100	100	100	100	100	99.69	80.85	.	95.71	98.69	99.9	98.4	.	.	.	100	97.63	.
NC-S1192_S6	S1192	Swine	129	Senftenberg	g	100	.	91.37	99.49	100	100	100	100	100	100	100	97.46	99.18	99.75	98.94	98.08	.	.	.	.	.	99.06	90.7	96.45	98.33	91.54	100	100	100	100	100	99.69	80.85	.	95.71	98.69	99.9	98.4	.	.	.	100	97.63	.
NC-S726_S14	S726	Swine	130	Senftenberg	g	100	.	91.37	99.49	100	100	100	100	100	100	100	97.46	99.18	99.75	98.94	98.08	.	.	.	.	.	99.06	90.7	96.45	98.33	91.54	100	100	100	100	100	99.69	80.85	.	95.71	98.69	99.9	98.4	.	.	.	100	97.63	.
SRR3278473	S1565	environment	131	Altona	h	100	.	91.37	99.49	100	100	100	100	100	100	100	97.46	99.18	99.75	99.07	98.08	91.58	96.6	93.31	86.59	99.5	99.06	90.7	96.45	98.33	91.54	100	100	100	100	100	99.69	80.85	.	95.71	98.69	99.9	98.4	.	.	.	.	97.74	83.3
SRR3278456	S1552	environment	132	Altona	h	100	.	91.37	99.49	100	100	100	100	100	100	100	97.46	99.18	99.75	99.07	98.08	91.58	96.6	93.31	86.59	99.5	99.06	90.7	96.45	98.33	91.54	100	100	100	100	100	99.69	80.85	.	95.71	98.69	99.9	98.4	.	.	.	.	97.74	83.3
SRR3278457	S1553	environment	133	Altona	h	100	.	91.37	99.49	100	100	100	100	100	100	100	97.46	99.18	99.75	99.07	98.08	91.58	96.6	93.31	86.59	99.5	99.06	90.7	96.45	98.33	91.54	100	100	100	100	100	99.69	80.85	.	95.71	98.69	99.9	98.4	.	.	.	.	97.74	83.3
SRR3205887	S1586	environment	134	Altona	h	100	.	91.37	99.49	100	100	100	100	100	100	100	97.46	99.18	99.75	99.07	.	91.58	96.6	93.31	86.59	99.5	99.06	90.7	96.45	98.33	91.54	100	100	100	100	100	99.69	80.85	.	95.71	98.69	99.9	98.4	.	.	.	.	97.74	83.3
SRR3205871	S1571	environment	135	Altona	h	100	.	91.37	99.49	100	100	100	100	100	100	100	97.46	99.18	99.75	99.07	98.08	91.58	96.6	93.31	86.59	99.5	99.06	90.7	96.45	98.33	91.54	100	100	100	100	100	99.69	80.85	.	95.71	98.69	99.9	98.4	.	.	.	.	97.74	83.3
SRR3205884	S1583	environment	136	Altona	h	100	.	91.37	99.49	100	100	100	100	100	100	100	97.46	99.18	99.75	99.07	98.08	91.58	96.6	93.31	86.59	99.5	99.06	90.7	96.45	98.33	91.54	100	100	100	100	100	99.69	80.85	.	95.71	98.69	99.9	98.4	.	.	.	.	97.74	83.3
SRR3278454	S1550	environment	137	Altona	h	100	.	91.37	99.49	100	100	100	100	100	100	100	97.46	99.18	99.75	99.07	98.08	91.58	96.6	93.31	86.59	99.5	99.11	90.7	96.45	98.33	91.54	100	100	100	100	100	99.69	80.85	.	95.71	98.69	99.9	98.4	.	.	.	.	97.74	83.3
SRR3205880	S1545	environment	138	Altona	h	100	.	91.37	99.49	100	100	100	100	100	100	100	97.46	99.18	99.75	99.07	98.08	91.58	96.6	93.31	86.59	99.5	99.06	90.7	96.45	98.33	91.54	100	100	100	100	100	99.69	80.85	.	95.71	98.69	99.9	98.4	.	.	.	.	97.74	83.3
SRR3205867	S1567	environment	139	Altona	h	100	.	91.37	99.49	100	100	100	100	100	100	100	97.46	99.18	99.75	99.07	98.08	91.58	96.6	93.31	86.59	99.5	99.06	90.7	96.45	98.33	91.54	100	100	100	100	100	99.69	80.85	.	95.71	98.69	99.9	98.4	.	.	.	.	97.74	83.3
SRR3205886	S1585	environment	140	Altona	h	100	.	91.37	99.49	100	100	100	100	100	100	100	97.46	99.18	99.75	99.07	98.08	91.58	96.6	93.31	86.59	99.5	99.06	90.7	96.45	98.33	91.54	100	100	100	100	100	99.69	80.85	.	95.71	98.69	99.9	98.4	.	.	.	.	97.74	83.3
SRR3205877	S1577	environment	141	Altona	h	100	.	91.37	99.49	100	100	100	100	100	100	100	97.46	99.18	99.75	99.07	98.08	91.58	96.6	93.31	86.59	99.5	99.06	90.7	96.45	98.33	91.54	100	100	100	100	100	99.69	80.85	.	95.71	98.69	99.9	98.4	.	.	.	.	97.74	83.3
SRR1815299	S957	environment	142	Mbandaka	i	100	.	91.37	99.49	100	100	100	100	100	100	100	97.46	99.18	99.75	99.07	98.08	91.58	96.6	89.83	82.72	99.5	99.06	90.7	96.45	99.31	91.54	100	100	100	100	100	99.69	80.85	95.19	95.71	98.69	99.9	98.4	.	.	.	100	96.67;96.67	83.3
NC-PS052_S8	PS052	Chicken	143	Mbandaka	i	100	.	91.37	99.49	100	100	100	100	100	100	100	97.46	99.18	99.75	99.07	98.08	91.58	96.6	89.83	82.72	99.5	99.06	90.7	96.45	99.31	91.54	100	100	100	100	100	99.69	80.85	95.19	95.71	98.69	99.9	98.4	.	.	.	100	96.67	83.3
NC-PS007_S19	PS007	Chicken	144	Mbandaka	i	100	.	91.37	99.49	100	100	100	100	100	100	100	97.46	99.18	99.75	99.07	98.08	91.58	96.6	89.83	82.72	99.5	99.06	90.7	96.45	99.31	91.54	100	100	100	100	100	99.69	80.85	95.19	95.71	98.69	99.9	98.4	.	.	.	100	96.67	83.3
NC-PS016_S22	PS016	Chicken	145	Mbandaka	i	100	.	91.37	99.49	100	100	100	100	100	100	100	97.46	99.18	99.75	99.07	98.08	91.58	96.6	89.83	82.72	99.5	99.06	90.7	96.45	99.31	91.54	100	100	100	100	100	99.69	80.85	95.19	95.71	98.69	99.9	98.4	.	.	.	100	96.67	83.3
SRR3205873	S1573	environment	146	Mbandaka	i	100	.	91.37	99.49	100	100	100	100	100	100	100	97.46	99.18	99.75	99.07	98.08	91.58	96.6	89.83	82.72	99.5	99.06	90.7	96.45	99.31	91.54	100	100	100	100	100	99.69	80.85	95.19	95.71	98.69	99.9	98.4	.	.	.	100	.	83.3
SRR3205869	S1569	environment	147	Mbandaka	i	100	.	91.37	99.49	100	100	100	100	100	100	100	97.46	99.18	99.75	99.07	98.08	91.58	96.6	89.83	82.72	99.5	99.06	90.7	96.45	99.31	91.54	100	100	100	100	100	99.69	80.85	95.19	95.71	98.69	99.9	98.4	.	.	.	100	96.56	83.3
SRR3278367	S1541	environment	148	Mbandaka	i	100	.	91.37	99.49	100	100	100	100	100	100	100	97.46	99.18	99.75	99.07	98.08	91.58	96.6	89.83	82.72	99.5	99.06	90.7	96.45	99.31	91.54	100	100	100	100	100	99.69	80.85	95.19	95.71	98.69	99.9	98.4	.	.	.	100	.	83.3
SRR1815292	S484	environment	149	Mbandaka	i	100	.	91.37	99.49	100	100	100	100	100	100	100	97.46	99.18	99.75	99.07	98.08	91.58	96.6	89.83	82.72	99.5	99.06	90.7	96.45	99.31	91.54	100	100	100	100	100	99.69	80.85	95.19	95.71	98.69	99.9	98.4	.	.	.	100	96.67	83.3
NC-S1435_S13	S1435	Swine	150	Mbandaka	i	100	.	91.37	99.49	100	100	100	100	100	100	100	97.46	99.18	99.75	99.07	98.08	91.58	96.6	89.83	82.72	99.5	99.06	90.7	96.45	99.31	91.54	100	100	100	100	100	99.69	80.85	95.19	95.71	98.69	99.9	98.4	.	.	.	100	.	83.3
NC-S1437_S16	S1437	Swine	151	Mbandaka	i	100	.	91.37	99.49	100	100	100	100	100	100	100	97.46	99.18	99.75	99.07	98.08	91.58	96.6	89.83	82.72	99.5	99.06	90.7	96.45	99.31	91.54	100	100	100	100	100	99.69	80.85	95.19	95.71	98.69	99.9	98.4	.	.	.	100	.	83.3
NC-S1439_S18	S1439	Swine	152	Mbandaka	i	100	.	91.37	99.49	100	100	100	100	100	100	100	97.46	99.18	99.75	99.07	98.08	91.58	96.6	89.83	82.72	99.5	99.2	90.7	96.45	99.31	91.54	100	100	100	100	100	99.69	80.85	95.19	95.71	98.69	99.9	98.4	.	.	.	100	.	83.3
SRR1815283	HS1001	human	153	Mbandaka	i	100	.	91.37	99.49	100	100	100	100	100	100	100	97.46	99.18	99.75	99.07	98.08	91.58	96.6	89.83	82.72	99.5	99.06	90.7	96.45	99.31	91.54	100	100	100	100	100	99.69	80.85	95.19	95.71	98.69	99.9	98.4	.	.	.	100	96.56	83.3
NC-PS037_S5	PS037	Chicken	154	Senftenberg	0	100	.	91.37	99.49	100	100	100	100	100	100	100	97.46	99.18	99.75	99.07	98.08	91.58	96.6	93.31	.	99.75	99.24	90.7	96.45	99.31	91.54	100	100	100	100	100	99.69	80.85	95.19	95.71	98.69	99.9	98.4	.	.	.	100	97.63	.
NC-PS019_S2	PS019	Chicken	155	Senftenberg	0	100	.	91.37	99.49	100	100	100	100	100	100	100	97.46	99.18	99.75	99.07	98.08	91.58	96.6	93.31	.	99.75	99.24	90.7	96.45	99.31	91.54	100	100	100	100	100	99.69	80.85	95.19	95.71	98.69	99.9	98.4	.	.	.	100	97.63	.
NC-PS004_S16	PS004	Chicken	156	Senftenberg	0	100	.	91.37	99.49	100	100	100	100	100	100	100	97.46	99.18	99.75	99.07	98.08	91.58	96.6	93.31	.	99.75	99.24	90.7	96.45	99.31	91.54	100	100	100	100	100	99.69	80.85	95.19	95.71	98.69	99.9	98.4	.	.	.	100	97.63	.
SRR3169010	S1680	environment	157	Worthington	j	100	.	91.37	99.49	100	100	100	100	100	100	100	97.46	99.18	99.83	99.07	98.08	.	.	.	.	.	99.11	90.7	96.45	99.31	91.54	100	100	100	100	100	99.69	80.85	95.19	95.71	98.69	99.9	98.4	.	.	.	.	95.7	.
SRR3199281	S1681	environment	158	Worthington	j	100	.	91.37	99.49	100	100	100	100	100	100	100	97.46	99.18	99.75	99.07	98.08	.	.	.	.	.	99.11	90.7	96.45	99.31	91.54	100	100	100	100	100	99.69	80.85	95.19	95.71	98.69	99.9	98.4	.	.	.	.	95.7	.
SRR3199279	S1679	environment	159	Worthington	j	100	.	91.37	99.49	100	100	100	100	100	100	100	97.46	99.18	99.75	99.07	98.08	.	.	.	.	.	99.11	90.7	96.45	99.31	91.54	100	100	100	100	100	99.69	80.85	95.19	95.71	98.69	99.9	98.4	.	.	.	.	95.7	.
SRR3199282	S1682	environment	161	Worthington	j	100	.	91.37	99.49	100	100	100	100	100	100	100	97.46	99.18	99.75	99.07	98.08	.	.	.	.	.	99.11	90.7	96.45	99.31	91.54	100	100	100	100	100	99.69	80.85	95.19	95.71	98.69	99.9	98.4	.	.	.	.	95.7	.
SRR3169008	S1683	environment	165	Worthington	j	100	.	91.37	99.49	100	100	100	100	100	100	100	97.46	99.18	99.75	99.07	98.08	.	.	.	.	.	99.11	90.7	96.45	99.31	91.54	100	100	100	100	100	99.69	80.85	95.19	95.71	98.69	99.9	98.4	.	.	.	.	95.7	.
SRR3278469	S1562	environment	166	Worthington	j	100	.	91.37	99.49	100	100	100	100	100	100	100	97.46	99.18	99.75	99.07	98.08	.	.	.	.	.	99.11	90.7	96.45	99.31	91.54	100	100	100	100	100	99.69	80.85	95.19	95.71	98.69	99.9	98.4	.	.	.	.	95.7	.
SRR3205874	S1574	environment	167	Worthington	j	100	.	91.37	99.49	100	100	100	100	100	100	100	97.46	99.18	99.75	99.07	98.08	.	.	.	.	.	99.11	90.7	96.45	99.31	91.54	100	100	100	100	100	99.69	80.85	95.19	95.71	98.69	99.9	98.4	.	.	.	.	95.7	.
SRR3278448	S1543	environment	168	Worthington	j	100	.	91.37	99.49	100	100	100	100	100	100	100	97.46	99.18	99.75	99.07	98.08	.	.	.	.	.	99.11	90.7	96.45	99.31	91.54	100	100	100	100	100	99.69	80.85	95.19	95.71	98.69	99.9	98.4	.	.	.	.	95.7	.
SRR3278463	S1554	environment	169	Worthington	j	100	.	91.37	99.49	100	100	100	100	100	100	100	97.46	99.18	99.58	99.07	98.08	.	.	.	.	.	99.24	90.7	96.45	99.31	91.54	100	100	100	100	100	99.69	80.85	95.19	95.71	98.69	99.9	98.4	.	.	.	.	95.7	.
SRR3205870	S1570	environment	170	Worthington	j	100	.	91.37	99.49	100	100	100	100	100	100	100	97.46	99.18	99.75	99.07	.	.	.	.	.	.	99.11	90.7	96.45	99.31	91.54	100	100	100	100	100	99.69	80.85	95.19	95.71	98.69	99.9	98.4	.	.	.	.	95.7	.
SRR3278464	S1555	environment	171	Worthington	j	100	.	91.37	99.49	100	100	100	100	100	100	100	97.46	99.18	99.75	99.07	98.08	.	.	.	.	.	99.11	90.7	96.45	99.31	91.54	100	100	100	100	100	99.69	80.85	95.19	95.71	98.69	99.9	98.4	.	.	.	.	95.7	.
SRR1815296	S658	environment	172	Johannesburg	k	100	100	91.57	99.49	100	100	100	100	100	100	100	97.46	99.18	99.75	99.07	98.08	91.58	96.6	91.25	86.59	99.5	99.06	90.7	96.45	98.33	91.54	100	100	100	100	100	99.69	80.85	.	95.71	98.69	99.9	98.4	.	.	.	.	.	.
NC-F3D14-20	S1721	environment	173	Johannesburg	k	100	100	91.57	99.49	100	100	100	100	100	100	100	97.46	99.18	99.75	99.07	98.08	91.58	96.6	91.25	86.59	99.5	99.06	90.7	96.45	98.33	91.54	100	100	100	100	100	99.69	80.85	.	95.71	98.69	99.9	98.4	.	.	.	.	.	.
SRR3199288	S1688	environment	174	Johannesburg	k	100	100	91.57	99.49	100	100	100	100	100	100	100	97.46	99.18	99.75	99.07	98.08	91.58	96.6	91.25	86.59	99.5	99.06	90.7	96.45	98.33	91.54	100	100	100	100	100	99.69	80.85	.	95.71	98.69	99.9	98.4	.	.	.	.	.	.
SRR3199289	S1689	environment	175	Johannesburg	k	100	100	91.57	99.49	100	100	100	100	100	100	100	97.46	99.18	99.75	99.07	98.08	91.58	96.6	91.25	86.59	99.5	99.06	90.7	96.45	98.33	91.54	100	100	100	100	100	99.69	80.85	.	95.71	98.69	99.9	98.4	.	.	.	.	.	.
NC-F3D0-L2	S1732	environment	178	Johannesburg	k	100	100	91.57	99.49	100	100	100	100	100	100	100	97.46	99.18	99.75	99.07	98.08	91.58	96.6	91.25	86.59	99.5	99.06	90.7	96.45	98.33	91.54	100	100	100	100	100	99.69	80.85	.	95.71	98.69	99.9	98.4	.	.	.	.	.	.
NC-S1300_S18	S1300	Swine	179	Johannesburg	k	100	100	91.57	99.49	100	100	100	100	100	100	100	97.46	99.18	99.75	99.07	98.08	91.58	96.6	91.25	86.59	99.5	99.06	90.7	96.45	98.33	91.54	100	100	100	100	100	99.69	80.85	.	95.71	98.69	99.9	98.4	.	.	.	.	.	.
NC-S1296_S9	S1296	Swine	180	Johannesburg	k	100	100	91.57	99.49	100	100	100	100	100	100	100	97.46	99.18	99.75	99.07	98.08	91.58	96.6	91.25	86.59	99.5	99.06	90.7	96.45	98.33	91.54	100	100	100	100	100	99.69	80.85	.	95.71	98.69	99.9	98.4	.	.	.	.	.	.
NC-S1298_S12	S1298	Swine	181	Johannesburg	k	100	100	91.57	99.49	100	100	100	100	100	100	100	97.46	99.18	99.75	99.07	98.08	91.58	96.6	91.25	86.59	99.5	99.06	90.7	96.45	98.33	91.54	100	100	100	100	100	99.69	80.85	.	95.71	98.69	99.9	98.4	.	.	.	.	.	.
NC-S1299_S15	S1299	Swine	182	Johannesburg	k	100	100	91.57	99.49	100	100	100	100	100	100	100	97.46	99.18	99.75	99.07	98.08	91.58	96.6	91.25	86.59	99.5	99.06	90.7	96.45	98.33	91.54	100	100	100	100	100	99.69	80.85	.	95.71	98.69	99.9	98.4	.	.	.	.	.	.
SRR3205868	S1568	environment	183	Muenster	l	.	100	91.37	99.49	100	100	100	100	100	100	100	97.46	99.18	99.75	99.07	98.08	91.58	96.6	89.83	82.72	99.5	99.2	90.7	96.45	98.33	91.54	100	100	100	100	100	99.69	80.85	.	95.71	98.69	99.9	98.4	.	.	.	.	.	83.3
SRR3205865	S1540	environment	184	Muenster	l	.	100	91.37	99.49	100	100	100	100	100	100	100	97.46	99.18	99.75	99.07	98.08	91.58	96.6	89.83	82.72	99.5	99.2	90.7	96.45	98.33	91.54	100	100	100	100	100	99.69	80.85	.	95.71	98.69	99.9	98.4	.	.	.	.	.	83.3
SRR3278472	S1564	environment	185	Muenster	l	.	100	91.37	99.49	100	100	100	100	100	100	100	97.46	99.18	99.75	99.07	98.08	91.58	96.6	89.83	82.72	99.5	99.2	90.7	96.45	98.33	91.54	100	100	100	100	100	99.69	80.85	.	95.71	98.69	99.9	98.4	.	.	.	.	.	83.3
SRR3205866	S1566	environment	186	Muenster	l	.	100	91.37	99.49	100	100	100	100	100	100	100	97.46	99.18	99.75	99.07	98.08	91.58	96.6	89.83	82.72	99.5	99.2	90.7	96.45	98.33	91.54	100	100	100	100	100	99.69	80.85	.	95.71	98.69	99.9	98.4	.	.	.	.	.	.
SRR3205872	S1572	environment	187	Muenster	l	.	100	91.37	99.49	100	100	100	100	100	100	100	97.46	99.18	99.75	99.07	98.08	91.58	96.6	89.83	82.72	99.5	99.2	90.7	96.45	98.33	91.54	100	100	100	100	100	99.69	80.85	.	95.71	98.69	99.9	98.4	.	.	.	.	.	83.3
SRR3278455	S1551	environment	188	Muenster	l	.	100	91.37	99.49	100	100	100	100	100	100	100	97.46	99.18	99.75	99.07	98.08	91.58	96.6	89.83	82.72	99.5	99.2	90.7	96.45	98.33	91.54	100	100	100	100	100	99.69	80.85	.	95.71	98.69	99.9	98.4	.	.	.	.	.	83.3
SRR3278450	S1546	environment	189	Muenster	l	.	100	91.37	99.49	100	100	100	100	100	100	100	97.46	99.18	99.75	99.07	98.08	91.58	96.6	89.83	82.72	99.5	99.2	90.7	96.45	98.33	91.54	100	100	100	100	100	99.69	80.85	.	95.71	98.69	99.9	98.4	.	.	.	.	.	83.3
SRR3205883	S1582	environment	190	Muenster	l	.	100	91.37	99.49	100	100	100	100	100	100	100	97.46	99.18	99.75	99.07	98.08	91.58	96.6	89.83	82.72	99.5	99.2	90.7	96.45	98.33	91.54	100	100	100	100	100	99.69	80.85	.	95.71	98.69	99.9	98.4	.	.	.	.	.	83.3
SRR3278466	S1557	environment	191	Muenster	l	.	100	91.37	99.49	100	100	100	100	100	100	100	97.46	99.18	99.75	99.07	98.08	91.58	96.6	89.83	82.72	99.5	99.2	90.7	96.45	98.33	91.54	100	100	100	100	100	99.69	80.85	.	95.71	98.69	99.9	98.4	.	.	.	.	.	83.3
SRR3278449	S1544	environment	192	Muenster	l	.	100	91.37	99.49	100	100	100	100	100	100	100	97.46	99.18	99.75	99.07	98.08	91.58	96.6	89.83	82.72	99.5	99.2	90.7	96.45	98.33	91.54	100	100	100	100	100	99.69	80.85	.	95.71	98.69	99.9	98.4	.	.	.	.	.	83.3
SRR3278447	S1542	environment	193	Muenster	l	.	100	91.37	99.49	100	100	100	100	100	100	100	97.46	99.18	99.75	99.07	98.08	91.58	96.6	89.83	82.72	99.5	99.2	90.7	96.45	98.33	91.54	100	100	100	100	100	99.69	80.85	.	95.71	98.69	99.9	98.4	.	.	.	.	.	83.3
SRR3205875	S1575	environment	194	Muenster	l	.	100	91.37	99.49	100	100	100	100	100	100	100	97.46	99.18	99.75	99.07	98.08	91.58	96.6	89.83	82.72	99.5	99.2	90.7	96.45	98.33	91.54	100	100	100	100	100	99.69	80.85	.	95.71	98.69	99.9	98.4	.	.	.	.	.	83.3
SRR3205885	S1584	environment	195	Muenster	l	.	100	91.37	99.49	100	100	100	100	100	100	100	97.46	99.18	99.75	99.07	98.08	91.58	96.6	89.83	82.72	99.5	99.2	90.7	96.45	98.33	91.54	100	100	100	100	100	99.69	80.85	.	95.71	98.69	99.9	98.4	.	.	.	.	.	83.3
SRR3205876	S1576	environment	196	Muenster	l	.	100	91.37	99.49	100	100	100	100	100	100	100	97.46	99.18	99.75	99.07	.	91.58	96.6	89.83	82.72	99.5	99.2	90.7	96.45	98.33	91.54	100	100	100	100	100	99.69	80.85	.	95.71	98.69	99.9	98.4	.	.	.	.	.	83.3
SRR3205881	S1580	environment	197	Muenster	l	.	100	91.37	99.49	100	100	100	100	100	100	100	97.46	99.18	99.75	99.07	98.08	91.58	96.6	89.83	82.72	99.5	99.2	90.7	96.45	98.33	91.54	100	100	100	100	100	99.69	80.85	.	95.71	98.69	99.9	98.4	.	.	.	.	.	83.3
SRR3205879	S1579	environment	198	Muenster	l	.	100	91.37	99.49	100	100	100	100	100	100	100	97.46	99.18	99.58	99.07	98.08	91.58	96.6	89.83	82.72	99.5	99.2	90.7	96.45	98.33	91.54	100	100	100	100	100	99.69	80.85	.	95.71	98.69	99.9	98.4	.	.	.	.	.	83.3
SRR1815287	HS1166	human	199	Chester	0	100	100	91.37	99.49	100	100	100	100	100	100	100	97.46	99.18	99.75	99.07	98.08	91.58	96.6	91.25	86.59	99.5	98.84	90.7	96.45	98.33	91.54	100	100	100	100	100	99.69	80.85	.	95.71	98.69	99.9	98.4	.	.	.	.	97.63	.
NC-S968_S15	S968	Environment	200	Schwarzengrund	m	100	100	91.57	99.49	100	100	100	100	100	100	100	97.46	99.18	99.75	99.07	98.08	91.58	96.6	89.83	86.59	99.5	99.06	90.7	96.45	98.33	91.54	100	100	99.81	100	100	99.69	80.85	.	95.71	98.69	99.9	98.4	.	.	.	.	97.63	83.3
HS74_S12	HS74	Human	201	Schwarzengrund	m	100	100	91.57	99.49	100	100	100	100	100	100	100	97.46	99.18	99.75	99.07	98.08	91.58	96.6	89.83	86.59	99.5	99.06	90.7	96.45	98.33	91.54	100	100	99.81	100	100	99.69	80.85	.	95.71	98.69	99.9	98.4	.	.	.	.	97.63	83.3
HS61650_S3	HS61650	Human	202	Schwarzengrund	m	100	100	91.57	99.49	100	100	100	100	100	100	100	97.46	99.18	99.75	99.07	98.08	91.58	96.6	89.83	86.59	99.5	99.2	90.7	96.45	98.33	91.54	100	100	99.81	100	100	99.69	80.85	.	95.71	98.69	99.9	98.4	.	.	.	.	97.63	83.3
NC-L0300_S15	S1838	environment	203	Schwarzengrund	m	100	100	91.57	99.49	100	100	100	100	100	100	100	97.46	99.18	99.75	99.07	98.08	91.58	96.6	89.83	86.59	99.5	99.06	90.7	96.45	98.33	91.54	100	100	99.81	100	100	99.69	80.85	.	95.71	98.69	99.9	98.4	.	.	.	.	97.63	83.3
NC-L0085_S10	S1844	environment	204	Schwarzengrund	m	100	100	91.57	99.49	100	100	100	100	100	100	100	97.46	99.18	99.75	99.07	98.08	91.58	96.6	89.83	86.59	99.5	99.06	90.7	96.45	98.33	91.54	100	100	99.81	100	100	99.69	80.85	.	95.71	98.69	99.9	98.4	.	.	.	.	97.63	83.3
NC-F0088_S8	S1843	chicken	205	Schwarzengrund	m	100	100	91.57	99.49	100	100	100	100	100	100	100	97.46	99.18	99.75	99.07	98.08	91.58	96.6	89.83	86.59	99.5	99.06	90.7	96.45	98.33	91.54	100	100	99.81	100	100	99.69	80.85	.	95.71	98.69	99.9	98.4	.	.	.	.	97.63	83.3
NC-F0077_S6	S1842	chicken	206	Schwarzengrund	m	100	100	91.57	99.49	100	100	100	100	100	100	100	97.46	99.18	99.75	99.07	98.08	91.58	96.6	89.83	86.59	99.5	99.06	90.7	96.45	98.33	91.54	100	100	99.81	100	100	99.69	80.85	.	95.71	98.69	99.9	98.4	.	.	.	.	97.63	83.3
NC-F0081_S16	S1851	chicken	207	Schwarzengrund	m	100	100	91.57	99.49	100	100	100	100	100	100	100	97.46	99.18	99.75	99.07	98.08	91.58	96.6	89.83	86.59	99.5	99.06	90.7	96.45	98.33	91.54	100	100	99.81	100	100	99.69	80.85	.	95.71	98.69	99.9	98.4	.	.	.	.	97.63	83.3
NC-I0328_S4	S1841	environment	208	Schwarzengrund	m	100	100	91.57	99.49	100	100	100	100	100	100	100	97.46	99.18	99.75	99.07	98.08	91.58	96.6	89.83	86.59	99.5	99.06	90.7	96.45	98.33	91.54	100	100	99.81	100	100	99.69	80.85	.	95.71	98.69	99.9	98.4	.	.	.	.	97.63	83.3
NC-F1I8_S1	S1825	environment	209	Schwarzengrund	m	100	100	91.57	99.49	100	100	100	100	100	100	100	97.46	99.18	99.75	99.07	98.08	91.58	96.6	89.83	86.59	99.5	99.06	90.7	96.45	98.33	91.54	100	100	99.81	100	100	99.69	80.85	.	95.71	98.69	99.9	98.4	.	.	.	.	97.63	83.3
NC-F1F6_S5	S1830	chicken	210	Schwarzengrund	m	100	100	91.57	99.49	100	100	100	100	100	100	100	97.46	99.18	99.75	99.07	98.08	91.58	96.6	89.83	86.59	99.5	99.06	90.7	96.45	98.33	91.54	100	100	99.81	100	100	99.69	80.85	.	95.71	98.69	99.9	98.4	.	.	.	.	97.63	83.3
NC-F1L4_S7	S1833	chicken	211	Schwarzengrund	m	100	100	91.57	99.49	100	100	100	100	100	100	100	97.46	99.18	99.75	99.07	98.08	91.58	96.6	89.83	86.59	99.5	99.06	90.7	96.45	98.33	91.54	100	100	99.81	100	100	99.69	80.85	.	95.71	98.69	99.9	98.4	.	.	.	.	97.63	83.3
NC-F1L3_S11	S1834	environment	212	Schwarzengrund	m	100	100	91.57	99.49	100	100	100	100	100	100	100	97.46	99.18	99.75	99.07	98.08	91.58	96.6	89.83	86.59	99.5	99.06	90.7	96.45	98.33	91.54	100	100	99.81	100	100	99.69	80.85	.	95.71	98.69	99.9	98.4	.	.	.	.	97.63	83.3
NC-F1F4_S9	S1832	environment	213	Schwarzengrund	m	100	100	91.57	99.49	100	100	100	100	100	100	100	97.46	99.18	99.75	99.07	98.08	91.58	96.6	89.83	86.59	99.5	99.06	90.7	96.45	98.33	91.54	100	100	99.81	100	100	99.69	80.85	.	95.71	98.69	99.9	98.4	.	.	.	.	97.63	83.3
NC-F1F5_S3	S1828	chicken	214	Schwarzengrund	m	100	100	91.57	99.49	100	100	100	100	100	100	100	97.46	99.18	99.75	99.07	98.08	91.58	96.6	89.83	86.59	99.5	99.2	90.7	96.45	98.33	91.54	100	100	99.81	100	100	99.69	80.85	.	95.71	98.69	99.9	98.4	.	.	.	.	97.63	83.3
HS5256_S22	HS5256	Human	215	Schwarzengrund	m	100	100	91.57	99.49	100	100	100	100	100	100	100	97.46	99.18	99.75	99.07	98.08	91.58	96.6	89.83	86.59	99.5	99.06	90.7	96.45	98.33	91.54	100	100	99.81	100	100	99.69	80.85	.	95.71	98.69	99.9	98.4	.	.	.	.	97.63	83.3
NC-L0052_S12	S1845	environment	216	Schwarzengrund	m	100	100	91.57	99.49	100	100	100	100	100	100	100	97.46	99.18	99.75	99.07	98.08	91.58	96.6	89.83	86.59	99.5	99.06	90.7	96.45	98.33	91.54	100	100	99.81	100	100	99.69	80.85	.	95.71	98.69	99.9	98.4	.	.	.	.	97.63	83.3
NC-F0305_S13	S1836	chicken	217	Schwarzengrund	m	100	100	91.57	99.49	100	100	100	100	100	100	100	97.46	99.18	99.75	99.07	98.08	91.58	96.6	89.83	86.59	99.5	99.06	90.7	96.45	98.33	91.54	100	100	99.81	100	100	99.69	80.85	.	95.71	98.69	99.9	98.4	.	.	.	.	97.63	83.3
HS91557_S21	HS91557	Human	218	Schwarzengrund	m	100	100	91.57	99.49	100	100	100	100	100	100	100	97.46	99.18	99.75	99.07	98.08	91.58	96.6	89.83	86.59	99.5	99.06	90.7	96.45	98.33	91.54	100	100	99.81	100	100	99.69	80.85	.	95.71	98.69	99.9	98.4	.	.	.	.	97.63	83.3
HS197_S4	HS197	Human	219	Schwarzengrund	m	100	100	91.57	99.49	100	100	100	100	100	100	100	97.46	99.18	99.75	99.07	98.08	91.58	96.6	89.83	86.59	99.5	99.06	90.7	96.45	98.33	91.54	100	100	99.81	100	100	99.69	80.85	.	95.71	98.69	99.9	98.4	.	.	.	.	97.63	83.3
HS5294_S2	HS5294	Human	220	Schwarzengrund	m	100	100	91.57	99.49	100	100	100	100	100	100	100	97.46	99.18	99.75	99.07	98.08	91.58	96.6	89.83	86.59	99.5	99.06	90.7	96.45	98.33	91.54	100	100	99.81	100	100	99.69	80.85	.	95.71	98.69	99.9	98.4	.	.	.	.	97.63	83.3
HS36_S7	HS36	Human	221	Schwarzengrund	m	100	100	91.57	99.49	100	100	100	100	100	100	100	97.46	99.18	99.75	99.07	98.08	91.58	96.6	89.83	86.59	99.5	99.11	90.7	96.45	98.33	91.54	100	100	99.81	100	100	99.69	80.85	.	95.71	98.69	99.9	98.4	.	.	.	.	97.63	83.3
						avrA	cdtB	cheW	cheY	csgA	csgB	csgC	csgD	csgE	csgF	csgG	entA	entB	entC	entE	entS	faeC	faeD	faeE	faeF	faeH	fepA	fepB	fepC	fepD	fepG	fimC	fimD	fimF	fimH	fimI	flgG	flgH	flhC	fliA	fliG	fliM	fliP	fyuA	gogB	grvA	gtrA	gtrB	hsiC1/vipB
						184	48	199	200	200	200	200	200	200	200	200	200	200	200	200	197	80	80	80	76	80	200	200	200	200	200	200	199	200	200	200	200	200	112	199	199	199	199	2	41	48	52	149	75
					%	92	24	99.5	100	100	100	100	100	100	100	100	100	100	100	100	98.5	40	40	40	38	40	100	100	100	100	100	100	99.5	100	100	100	100	100	56	99.5	99.5	99.5	99.5	1	20.5	24	26	74.5	37.5
[truncated: 131 more columns]

## Sheet: TableS2-Association
Characteristic	Human (OR)*	Animal (OR)*	Environment (OR)*
S. Typhimurium &
S. 4,[5],12:i:-
AMR gene:
· aadA1	0.31	0.06	0.15
· aadA2	0.12	1.16	3.63
· strA/B	0	9	9
· sul1	0.04	0.21	46.45
· tetA	0.69	15.43	0
· tetG	0.69	15.43	0
Virulence gene:
· pefA	0.12	1.78	4.33
· rck	0.12	1.78	4.33
· spvB	0.08	1.42	8.06
· sspH1	Infinity	0	0
S. Derby
AMR gene:
· aadA1	0.5	1	0.5
· aadA2	0.5	1	0.5
· sul1	0.5	1	2.5
· tetA	0.5	1	2.5
Virulence gene:
· gtrA	3.5	0.3	0.9
· iroN	4	0.68	0.35
S. Schwarzengrund
AMR gene:
· aph(3”)-Ib	0.1	Infinity	0.52
· aph(6)-Id	0.03	Infinity	3.89
· strA	0.1	Infinity	0.52
· strB	0.03	Infinity	3.89
· tetA	2	0	0
Virulence gene:
· iucA/B/C/D	0.14	Infinity	3.89
· sopA	0	Infinity	Infinity
*An odds ratio (OR) of 0 indicates the absence of that gene in a given Salmonella serotype or no detection of that gene was found in the other serotypes in the study.
The OR of infinity (∞) indicates that the mentioned gene was detected only in a given serotype and none of the other serotypes or the mentioned gene was found in all isolates in a given serotype.
Values in red were significant (P<0.05).
